# Supplementary material for: The interaction of DNA repair factors ASCC2 and ASCC3 is affected by somatic cancer mutations
Source: Nat Commun. 2020 Nov 2;11:5535. doi: 10.1038/s41467-020-19221-x (PMC7608686; doi:10.1038/s41467-020-19221-x)
Supplement: Supplementary file 4 — Source Data [file 41467_2020_19221_MOESM4_ESM.xlsx]

## Sheet: Fig. 3j
First experiment
ASCC3	Area	%	ASCC2	Area	%	% ASCC2/ % ASCC3	Normalized
FL	9881.54	13.075	FL	23411.7	29.667	2.26899	1
16-end	10860.8	14.371	16-end	17899.2	22.682	1.57832	0.695605
42-end	14139.7	18.71	42-end	16136.1	20.447	1.09284	0.481641
207-end	19565.2	25.889	207-end	11069.6	14.027	0.541813	0.238791
401-end	21127.7	27.956	401-end	10398.5	13.177	0.471348	0.207735
Second experiment
ASCC3	Area	%	ASCC2	Area	%	% ASCC2/ % ASCC3	Normalized
FL	16890.2	20.032	FL	23079.6	40.722	2.03285	1
16-end	13981.9	16.583	16-end	14464.4	25.522	1.53905	0.757089
42-end	21761.1	25.809	42-end	9462.25	16.696	0.646906	0.318227
207-end	20512.1	24.328	207-end	7823.93	13.805	0.567453	0.279142
401-end	11170	13.248	401-end	1845.15	3.256	0.245773	0.120901
Relative amount ASCC2 pulled down
	Mean	SD	n
ASCC3FL	1	0	2
ASCC316-end	0.726347	0.0434759	2
ASCC342-end	0.399934	0.115552	2
ASCC3207-end	0.258966	0.0285326	2
ASCC3401-end	0.164318	0.0614011	2

## Sheet: Fig. 3 & 4
ITC experiments Fig. 3d-g
Interaction	ASCC2FL-ASCC3NTR		ASCC21-434-ASCC31-197		ASCC21-434-ASCC31-161		ASCC21-434-ASCC316-197
	Run 1	Run 2	Run 1	Run 2	Run 1	Run 2	Run 1	Run 2
Kd [nM]	3.79	3.18	2.98	4.64	37.1	58.2	299	667
Means, SD
Kd [nM]	3.485		3.81		47.65		483
SD [nM]	0.431335		1.1738		14.92		260.215
ITC experiments Fig. 4c-g
Peptide	WT		R5L		R5G		R5H		R5C
	Run 1	Run 2	Run 1	Run 2	Run 1	Run 2	Run 1	Run 2	Run 1	Run 2
Kd [µM]	2.19	1.88	11.8	19	23.9	19.2	54.9	32.7	57.2	35.7
Means, SD
Kd [µM]	2.035		15.4		21.55		43.8		46.45
SD [µM]	0.219203		5.09117		3.3234		15.6978		15.2028

## Sheet: Fig. 5c
Brr2FL-RNA				Brr2HR-RNA
Time [s]	Fluorescence 465 nm	Fluorescence 465 nm	Mean	Time [s]	Fluorescence 465 nm	Fluorescence 465 nm	Fluorescence 465 nm	Mean
0.010275	1.7717	3.69186	2.73178	0.010275	1.57211	1.76559	1.15616	1.49795
0.0206	1.83517	3.75107	2.79312	0.0206	1.60477	1.82388	1.16104	1.5299
0.0309625	1.88644	3.81332	2.84988	0.0309625	1.57944	1.76895	1.13785	1.49541
0.0413625	1.89896	3.6647	2.78183	0.0413625	1.64413	1.7775	1.20163	1.54109
0.0518	1.72195	3.5524	2.63718	0.0518	1.62521	1.79214	1.24008	1.55248
0.062275	1.75919	3.59848	2.67883	0.062275	1.69235	1.83029	1.16043	1.56102
0.0727875	1.74271	3.69003	2.71637	0.0727875	1.68961	1.84616	1.16592	1.56723
0.08335	1.75156	3.57559	2.66357	0.08335	1.80649	1.76987	1.1763	1.58422
0.09395	1.79459	3.68637	2.74048	0.09395	1.77628	1.84525	1.15555	1.59236
0.104588	1.77719	3.70499	2.74109	0.104588	1.72989	1.82938	1.16562	1.57496
0.115263	1.85867	3.78616	2.82242	0.115263	1.67435	1.80923	1.18912	1.55757
0.125987	1.75217	3.60153	2.67685	0.125987	1.74728	1.73538	1.19522	1.55929
0.13675	1.8663	3.63174	2.74902	0.13675	1.73538	1.83701	1.23306	1.60182
0.14755	1.80832	3.71231	2.76031	0.14755	1.68167	1.75125	1.23337	1.55543
0.158387	1.84891	3.72452	2.78672	0.158387	1.79825	1.72165	1.13785	1.55258
0.169275	1.72897	3.62076	2.67487	0.169275	1.74637	1.75003	1.19003	1.56214
0.1802	1.76407	3.68484	2.72445	0.1802	1.63956	1.7952	1.19278	1.54251
0.191162	1.82236	3.60855	2.71545	0.191162	1.73019	1.81564	1.19308	1.57964
0.202175	1.79001	3.60336	2.69668	0.202175	1.67862	1.75583	1.16776	1.53407
0.213225	1.81778	3.66653	2.74215	0.213225	1.707	1.83578	1.17172	1.5715
0.224312	1.75034	3.61069	2.68051	0.224312	1.67191	1.73141	1.16592	1.52308
0.23545	1.81198	3.63815	2.72506	0.23545	1.7601	1.72409	1.16043	1.54821
0.246625	1.7305	3.70163	2.71606	0.246625	1.7308	1.77841	1.14487	1.55136
0.25785	1.69235	3.71384	2.70309	0.25785	1.66092	1.78848	1.19034	1.54658
0.269112	1.82419	3.73001	2.7771	0.269112	1.67191	1.77078	1.26694	1.56988
0.280412	1.6951	3.8179	2.7565	0.280412	1.66489	1.80466	1.15036	1.53997
0.291763	1.76682	3.6293	2.69806	0.291763	1.66122	1.8602	1.1348	1.55207
0.303162	1.7955	3.73093	2.76321	0.303162	1.66702	1.73172	1.14731	1.51535
0.314588	1.79184	3.68454	2.73819	0.314588	1.59805	1.77811	1.17111	1.51576
0.326075	1.71677	3.71109	2.71393	0.326075	1.67862	1.78787	1.18332	1.54994
0.3376	1.8074	3.49777	2.65259	0.3376	1.68503	1.80649	1.21231	1.56794
0.349162	1.8425	3.7056	2.77405	0.349162	1.63132	1.77536	1.12503	1.51057
0.360775	1.84647	3.7175	2.78198	0.360775	1.64474	1.87454	1.23001	1.5831
0.372425	1.85471	3.60336	2.72904	0.372425	1.66306	1.81686	1.13541	1.53844
0.384125	1.71677	3.79379	2.75528	0.384125	1.72012	1.79886	1.17722	1.5654
0.395862	1.82419	3.65555	2.73987	0.395862	1.67526	1.83792	1.25931	1.59083
0.40765	1.819	3.70926	2.76413	0.40765	1.64902	1.74149	1.20895	1.53315
0.419488	1.75308	3.69827	2.72567	0.419488	1.6655	1.84128	1.18057	1.56245
0.431363	1.78635	3.72086	2.75361	0.431363	1.66611	1.74454	1.18729	1.53265
0.443287	1.76865	3.69705	2.73285	0.443287	1.7128	1.77048	1.1998	1.56103
0.455263	1.73233	3.69461	2.71347	0.455263	1.69754	1.82327	1.16165	1.56082
0.467275	1.79398	3.59543	2.6947	0.467275	1.6597	1.77322	1.20163	1.54485
0.479338	1.75217	3.64548	2.69883	0.479338	1.63254	1.79581	1.13174	1.52003
0.491437	1.82602	3.66409	2.74505	0.491437	1.63101	1.84952	1.17813	1.55289
0.503587	1.82693	3.69797	2.76245	0.503587	1.64383	1.77811	1.13968	1.52054
0.515787	1.82602	3.53867	2.68235	0.515787	1.64993	1.82205	1.22696	1.56631
0.528037	1.86356	3.67294	2.76825	0.528037	1.61667	1.81808	1.17538	1.53671
0.540325	1.8129	3.65433	2.73361	0.540325	1.63284	1.80771	1.14914	1.5299
0.552662	1.72348	3.67477	2.69912	0.552662	1.73233	1.75064	1.25076	1.57791
0.56505	1.80435	3.6351	2.71972	0.56505	1.68625	1.78909	1.14975	1.5417
0.577475	1.84586	3.67172	2.75879	0.577475	1.6777	1.79459	1.18637	1.55289
0.589962	1.8132	3.69888	2.75604	0.589962	1.54465	1.8367	1.2645	1.54862
0.602488	1.76041	3.67325	2.71683	0.602488	1.65024	1.83914	1.19461	1.56133
0.615062	1.82999	3.55667	2.69333	0.615062	1.58585	1.72226	1.25748	1.52186
0.627688	1.82632	3.69614	2.76123	0.627688	1.68289	1.81503	1.15402	1.55065
0.64035	1.82449	3.72543	2.77496	0.64035	1.62918	1.78604	1.19949	1.53824
0.653075	1.78207	3.64609	2.71408	0.653075	1.67709	1.75766	1.082	1.50558
0.665838	1.81931	3.65402	2.73666	0.665838	1.67252	1.85074	1.17294	1.5654
0.678662	1.82602	3.52127	2.67365	0.678662	1.71829	1.79825	1.15005	1.55553
0.691525	1.82388	3.72421	2.77405	0.691525	1.65787	1.8013	1.18759	1.54892
0.704437	1.88889	3.61618	2.75253	0.704437	1.62949	1.8187	1.23672	1.56164
0.7174	1.89194	3.69644	2.79419	0.7174	1.63803	1.78848	1.27426	1.56692
0.730412	1.83578	3.60855	2.72216	0.730412	1.60049	1.81168	1.1586	1.52359
0.743475	1.78909	3.61557	2.70233	0.743475	1.6423	1.83609	1.14944	1.54261
0.756588	1.74759	3.69675	2.72217	0.756588	1.66733	1.8895	1.1824	1.57974
0.76975	1.79184	3.62778	2.70981	0.76975	1.77841	1.85104	1.22879	1.61941
0.782963	1.74515	3.60703	2.67609	0.782963	1.61148	1.79794	1.1763	1.52857
0.796225	1.84341	3.78006	2.81174	0.796225	1.6301	1.77963	1.18851	1.53275
0.809537	1.77475	3.62411	2.69943	0.809537	1.62399	1.86966	1.24771	1.58045
0.8229	1.80618	3.75992	2.78305	0.8229	1.63467	1.82663	1.22147	1.56092
0.836312	1.80557	3.72665	2.76611	0.836312	1.66153	1.87332	1.17844	1.5711
0.849775	1.76712	3.65707	2.7121	0.849775	1.71341	1.7598	1.22513	1.56611
0.863288	1.78909	3.70285	2.74597	0.863288	1.66794	1.76529	1.24435	1.55919
0.876863	1.71158	3.59879	2.65519	0.876863	1.65359	1.82022	1.21231	1.56204
0.890475	1.80008	3.62381	2.71195	0.890475	1.68045	1.81229	1.2587	1.58381
0.90415	1.6774	3.63235	2.65488	0.90415	1.67038	1.74301	1.12015	1.51118
0.917875	1.82419	3.72208	2.77313	0.917875	1.689	1.74454	1.19431	1.54262
0.93165	1.79703	3.72543	2.76123	0.93165	1.68747	1.83731	1.20621	1.577
0.945475	1.81076	3.6702	2.74048	0.945475	1.71585	1.78452	1.2059	1.56876
0.959363	1.75735	3.56674	2.66204	0.959363	1.62399	1.72806	1.26419	1.53875
0.973288	1.8425	3.66562	2.75406	0.973288	1.66367	1.82144	1.25473	1.57995
0.987275	1.80313	3.75412	2.77862	0.987275	1.63589	1.81564	1.21567	1.55573
1.00133	1.85043	3.63358	2.742	1.00133	1.66672	1.66153	1.24069	1.52298
1.01541	1.71829	3.7413	2.7298	1.01541	1.67648	1.84311	1.20163	1.57374
1.02956	1.77872	3.62259	2.70066	1.02956	1.64871	1.81442	1.17294	1.54536
1.04376	1.77719	3.73795	2.75757	1.04376	1.64139	1.85562	1.1882	1.56174
1.05801	1.81839	3.67203	2.74521	1.05801	1.63956	1.79153	1.25137	1.56082
1.07232	1.80405	3.73856	2.7713	1.07232	1.65085	1.74789	1.20132	1.53335
1.08669	1.78787	3.57407	2.68097	1.08669	1.63528	1.84067	1.18454	1.5535
1.10111	1.80679	3.6647	2.73574	1.10111	1.64627	1.88004	1.26999	1.59877
1.11557	1.78268	3.70987	2.74627	1.11557	1.60904	1.85104	1.29074	1.58361
1.13011	1.80557	3.53989	2.67273	1.13011	1.6069	1.86783	1.23978	1.5715
1.14469	1.74362	3.70468	2.72415	1.14469	1.6304	1.83609	1.19858	1.55502
1.15934	1.81747	3.63266	2.72506	1.15934	1.64627	1.79398	1.17477	1.53834
1.17403	1.82571	3.6409	2.7333	1.17403	1.62003	1.86386	1.19797	1.56062
1.18877	1.76437	3.72574	2.74505	1.18877	1.67343	1.81839	1.23581	1.57588
1.20359	1.70975	3.72421	2.71698	1.20359	1.59988	1.87454	1.20834	1.56092
1.21845	1.80191	3.65219	2.72705	1.21845	1.58676	1.8251	1.17508	1.52898
1.23337	1.84219	3.62808	2.73514	1.23337	1.70975	1.75125	1.19614	1.55238
1.24835	1.73386	3.56705	2.65046	1.24835	1.65024	1.79764	1.16287	1.53692
1.26338	1.81808	3.6647	2.74139	1.26338	1.60446	1.87332	1.21017	1.56265
1.27848	1.7897	3.65494	2.72232	1.27848	1.66489	1.81107	1.14639	1.54078
1.29362	1.83273	3.72574	2.77923	1.29362	1.68686	1.84006	1.25656	1.59449
1.30883	1.82816	3.58505	2.7066	1.30883	1.66122	1.77017	1.1763	1.5359
1.32409	1.77475	3.82004	2.79739	1.32409	1.64963	1.7067	1.24527	1.53387
1.33941	1.86691	3.55637	2.71164	1.33941	1.62155	1.82877	1.28342	1.57791
1.3548	1.75705	3.58566	2.67136	1.3548	1.66092	1.71371	1.24741	1.54068
1.37024	1.72745	3.67844	2.70295	1.37024	1.69815	1.82297	1.2822	1.60111
1.38574	1.82968	3.70163	2.76566	1.38574	1.62369	1.87637	1.2886	1.59622
1.40129	1.7424	3.55209	2.64724	1.40129	1.66306	1.80069	1.28464	1.5828
1.4169	1.80649	3.58231	2.6944	1.4169	1.68716	1.89072	1.1705	1.58279
1.43259	1.82755	3.60703	2.71729	1.43259	1.65054	1.8013	1.18698	1.54627
1.44831	1.68716	3.60062	2.64389	1.44831	1.65512	1.88034	1.20529	1.58025
1.46411	1.82114	3.76785	2.79449	1.46411	1.66275	1.92307	1.29959	1.62847
1.47996	1.8187	3.71536	2.76703	1.47996	1.69296	1.82358	1.24557	1.58737
1.49589	1.81656	3.60703	2.71179	1.49589	1.7244	1.84769	1.31607	1.62939
1.51186	1.82175	3.70529	2.76352	1.51186	1.64749	1.81656	1.21262	1.55889
1.5279	1.83701	3.65158	2.7443	1.5279	1.65878	1.82205	1.22147	1.56743
1.544	1.82022	3.82248	2.82135	1.544	1.59805	1.86081	1.21841	1.55909
1.56016	1.86417	3.7352	2.79969	1.56016	1.71799	1.98105	1.30692	1.66865
1.57638	1.81229	3.65952	2.7359	1.57638	1.63956	1.84921	1.15524	1.548
1.59266	1.80313	3.71567	2.7594	1.59266	1.70334	1.90109	1.28769	1.63071
1.609	1.85806	3.60489	2.73148	1.609	1.62674	1.86996	1.25229	1.583
1.62541	1.7131	3.63205	2.67258	1.62541	1.68503	1.86417	1.15311	1.56744
1.64189	1.71616	3.68881	2.70249	1.64189	1.67282	1.86874	1.23154	1.59103
1.65841	1.78177	3.6882	2.73498	1.65841	1.71829	1.84677	1.21811	1.59439
1.67501	1.79153	3.73337	2.76245	1.67501	1.68015	1.97891	1.16348	1.60751
1.69167	1.7189	3.62534	2.67212	1.69167	1.67221	1.83853	1.13785	1.54953
1.70839	1.8309	3.65585	2.74337	1.70839	1.67526	1.86111	1.23978	1.59205
1.72518	1.83731	3.63785	2.73758	1.72518	1.71036	1.87515	1.24466	1.61006
1.74203	1.82083	3.80234	2.81159	1.74203	1.69357	1.88828	1.22635	1.60273
1.75894	1.77841	3.70316	2.74078	1.75894	1.71646	1.85562	1.22849	1.60019
1.77593	1.91605	3.65616	2.78611	1.77593	1.5361	1.88644	1.19308	1.53854
1.79296	1.88675	3.58292	2.73483	1.79296	1.6304	1.8718	1.39145	1.63122
1.81008	1.82693	3.6171	2.72201	1.81008	1.65329	1.81015	1.15128	1.53824
1.82724	1.78574	3.50449	2.64512	1.82724	1.63559	1.89957	1.22147	1.58554
1.84449	1.71188	3.5405	2.62619	1.84449	1.63589	1.84219	1.28403	1.58737
1.86179	1.80374	3.62503	2.71439	1.86179	1.6597	1.78726	1.22635	1.55777
1.87915	1.80374	3.58871	2.69623	1.87915	1.68839	1.88461	1.28189	1.6183
1.89659	1.81503	3.65707	2.73605	1.89659	1.69479	1.81412	1.33194	1.61362
1.91409	1.83823	3.68057	2.7594	1.91409	1.68716	1.84891	1.27945	1.60517
1.93166	1.81808	3.66592	2.742	1.93166	1.64352	1.85654	1.28098	1.59368
1.9493	1.81503	3.75595	2.78549	1.9493	1.62247	1.96243	1.16867	1.58452
1.967	1.84891	3.74985	2.79938	1.967	1.6774	1.89682	1.27792	1.61738
1.98477	1.83731	3.64151	2.73941	1.98477	1.65329	1.98807	1.26785	1.6364
2.00261	1.80923	3.70163	2.75543	2.00261	1.63895	1.91727	1.24619	1.6008
2.02051	1.88248	3.74893	2.8157	2.02051	1.68655	1.92276	1.18271	1.59734
2.03849	1.77841	3.69766	2.73803	2.03849	1.68839	1.8898	1.24985	1.60935
2.05654	1.6832	3.68912	2.68616	2.05654	1.63254	1.95145	1.22543	1.60314
2.07465	1.70761	3.75717	2.73239	2.07465	1.66794	1.87698	1.29654	1.61382
2.09282	1.81717	3.57132	2.69425	2.09282	1.62735	1.92307	1.23978	1.59673
2.11107	1.72775	3.55148	2.63962	2.11107	1.67099	1.94809	1.2114	1.61016
2.12939	1.80466	3.74466	2.77466	2.12939	1.65665	1.93039	1.23428	1.60711
2.14779	1.79886	3.68881	2.74383	2.14779	1.70395	1.91849	1.23611	1.61952
2.16624	1.74789	3.72208	2.73498	2.16624	1.72348	1.91513	1.34598	1.66153
2.18478	1.84219	3.78464	2.81341	2.18478	1.66397	1.94778	1.28708	1.63294
2.20338	1.81107	3.59512	2.7031	2.20338	1.74271	1.91391	1.17935	1.61199
2.22204	1.82266	3.61862	2.72064	2.22204	1.7131	1.8782	1.25015	1.61382
2.24079	1.77505	3.75626	2.76566	2.24079	1.73325	1.91544	1.34201	1.66357
2.2596	1.85165	3.56308	2.70736	2.2596	1.68686	1.91177	1.31241	1.63701
2.27848	1.85715	3.73428	2.79571	2.27848	1.70334	1.85165	1.25565	1.60355
2.29744	1.75674	3.67416	2.71545	2.29744	1.7067	2.02316	1.28098	1.67028
2.31646	1.8129	3.64334	2.72812	2.31646	1.76437	1.92307	1.3121	1.66651
2.33556	1.79276	3.67294	2.73285	2.33556	1.78757	1.84128	1.25595	1.62827
2.35474	1.81015	3.69888	2.75452	2.35474	1.69785	1.90628	1.23917	1.61443
2.37399	1.74637	3.70651	2.72644	2.37399	1.67526	1.92825	1.27853	1.62735
2.3933	1.79001	3.73032	2.76016	2.3933	1.63986	1.99844	1.23703	1.62511
2.4127	1.81046	3.72879	2.76963	2.4127	1.70303	1.94565	1.24222	1.6303
2.43216	1.79794	3.62228	2.71011	2.43216	1.76651	1.97861	1.3768	1.70731
2.45171	1.76926	3.64975	2.70951	2.45171	1.6777	1.91055	1.27548	1.62124
2.47132	1.86966	3.7355	2.80258	2.47132	1.73599	2.03476	1.24496	1.6719
2.49101	1.78513	3.71109	2.74811	2.49101	1.72836	1.96671	1.33743	1.6775
2.51079	1.85104	3.75687	2.80396	2.51079	1.69449	1.99203	1.26175	1.64942
2.53063	1.81229	3.67783	2.74506	2.53063	1.69632	1.98013	1.22299	1.63315
2.55054	1.75125	3.47672	2.61399	2.55054	1.68289	1.93771	1.32248	1.64769
2.57054	1.83823	3.63174	2.73498	2.57054	1.71066	1.94412	1.31821	1.65766
2.5906	1.81046	3.68912	2.74979	2.5906	1.67648	2.00455	1.21262	1.63122
2.61075	1.78268	3.69858	2.74063	2.61075	1.64627	1.9075	1.3179	1.62389
2.63096	1.8071	3.59909	2.70309	2.63096	1.74911	1.99509	1.22147	1.65522
2.65126	1.81808	3.69308	2.75558	2.65126	1.73721	2.05215	1.37161	1.72032
2.67164	1.84555	3.72543	2.78549	2.67164	1.69724	1.89102	1.32675	1.63834
2.6921	1.84036	3.63235	2.73636	2.6921	1.72165	1.92551	1.29105	1.64607
2.71263	1.76529	3.60336	2.68432	2.71263	1.70822	1.96304	1.33652	1.66926
2.73324	1.84341	3.75473	2.79907	2.73324	1.73386	1.93192	1.32217	1.66265
2.75393	1.75888	3.78952	2.7742	2.75393	1.77017	2.0253	1.29929	1.69825
2.77469	1.81473	3.64182	2.72828	2.77469	1.72867	1.9664	1.36002	1.68503
2.79554	1.84555	3.71445	2.78	2.79554	1.65939	1.99234	1.24496	1.63223
2.81646	1.85867	3.78494	2.82181	2.81646	1.84464	1.98105	1.36307	1.72959
2.83746	1.81198	3.68423	2.7481	2.83746	1.69937	1.97647	1.29227	1.65604
2.85855	1.88919	3.60275	2.74597	2.85855	1.72531	2.04117	1.29654	1.68767
2.87971	1.76498	3.72208	2.74353	2.87971	1.74423	1.97495	1.34537	1.68818
2.90096	1.90598	3.65585	2.78092	2.90096	1.73019	1.89987	1.24802	1.62603
2.92229	1.84738	3.70102	2.7742	2.92229	1.7247	1.98593	1.33835	1.68299
2.9437	1.79214	3.71902	2.75558	2.9437	1.67435	1.98166	1.26968	1.6419
2.96519	1.8428	3.77731	2.81006	2.96519	1.7186	1.93741	1.31821	1.65807
2.98676	1.8364	3.6235	2.72995	2.98676	1.71127	1.98318	1.32431	1.67292
3.00841	1.86417	3.71109	2.78763	3.00841	1.75064	1.88492	1.26877	1.63478
3.03015	1.93039	3.65829	2.79434	3.03015	1.78391	2.01157	1.39603	1.7305
3.05196	1.85135	3.55942	2.70538	3.05196	1.72897	1.98044	1.3591	1.6895
3.07386	1.76224	3.69156	2.7269	3.07386	1.71738	2.00455	1.29715	1.67303
3.09585	1.76254	3.70102	2.73178	3.09585	1.79306	1.9603	1.31332	1.68889
3.11792	1.84586	3.49991	2.67288	3.11792	1.81137	1.94778	1.22726	1.66214
3.14007	1.72989	3.79074	2.76031	3.14007	1.75064	1.96304	1.25504	1.65624
3.16231	1.80191	3.75076	2.77633	3.16231	1.81808	1.99356	1.37558	1.72907
3.18464	1.82297	3.66714	2.74505	3.18464	1.73813	1.98868	1.34445	1.69042
3.20704	1.79001	3.6821	2.73606	3.20704	1.77933	2.02103	1.29318	1.69785
3.22954	1.81686	3.72391	2.77039	3.22954	1.66122	2.11655	1.34262	1.7068
3.25211	1.91086	3.70102	2.80594	3.25211	1.69052	2.06711	1.38809	1.71524
3.27478	1.81503	3.65677	2.7359	3.27478	1.78421	2.03232	1.27762	1.69805
3.29752	1.86874	3.63235	2.75055	3.29752	1.75522	2.08633	1.36154	1.73436
3.32036	1.81961	3.7587	2.78916	3.32036	1.78329	1.9426	1.21964	1.64851
3.34329	1.80038	3.63937	2.71988	3.34329	1.754	2.12784	1.27518	1.71901
3.3663	1.85013	3.83652	2.84333	3.3663	1.77994	2.09366	1.26541	1.713
3.38939	1.81046	3.78159	2.79603	3.38939	1.75766	1.931	1.29013	1.6596
3.41258	1.81686	3.74069	2.77877	3.41258	1.84036	1.97464	1.25687	1.69062
3.43585	1.84372	3.70193	2.77283	3.43585	1.7894	2.08328	1.2886	1.72043
3.45921	1.72104	3.7529	2.73697	3.45921	1.74332	2.01401	1.4003	1.71921
3.48268	1.79611	3.66074	2.72843	3.48268	1.71463	2.03323	1.27121	1.67302
3.50621	1.78879	3.77762	2.78321	3.50621	1.73416	2.02347	1.38626	1.71463
3.52984	1.82388	3.63968	2.73178	3.52984	1.77261	2.08755	1.28738	1.71585
3.55356	1.78543	3.65646	2.72094	3.55356	1.76437	2.01248	1.33682	1.70456
3.57737	1.84555	3.63876	2.74215	3.57737	1.84769	2.05856	1.39084	1.7657
3.60127	1.86203	3.65921	2.76062	3.60127	1.77383	2.11441	1.2767	1.72165
3.62527	1.85104	3.81729	2.83417	3.62527	1.8251	1.9722	1.4241	1.74047
3.64935	1.77689	3.62778	2.70234	3.64935	1.77628	2.01645	1.32004	1.70426
3.67354	1.83914	3.55484	2.69699	3.67354	1.71066	2.09396	1.41495	1.73986
3.6978	1.78116	3.67081	2.72599	3.6978	1.72134	2.07565	1.34689	1.71463
3.72216	1.79428	3.74832	2.7713	3.72216	1.87607	2.03995	1.35513	1.75705
3.74661	1.80557	3.72055	2.76306	3.74661	1.77567	2.02866	1.3118	1.70538
3.77116	1.79184	3.78708	2.78946	3.77116	1.79825	1.99478	1.34995	1.71433
3.7958	1.88828	3.63968	2.76398	3.7958	1.78482	2.13852	1.36002	1.76112
3.82054	1.8541	3.70956	2.78183	3.82054	1.82236	2.01981	1.19949	1.68055
3.84536	1.90079	3.84811	2.87445	3.84536	1.72592	2.07657	1.306	1.70283
3.87029	1.78543	3.73672	2.76107	3.87029	1.83853	2.03873	1.32065	1.73264
3.8953	1.80313	3.83865	2.82089	3.8953	1.78391	2.0903	1.32309	1.73243
3.92041	1.73691	3.629	2.68295	3.92041	1.71341	2.09457	1.37985	1.72928
3.94563	1.74271	3.73062	2.73666	3.94563	1.73782	2.10098	1.28159	1.7068
3.97093	1.73782	3.74466	2.74124	3.97093	1.81503	2.09274	1.26755	1.72511
3.99633	1.78177	3.68759	2.73468	3.99633	1.74759	2.05368	1.36124	1.72084
4.02182	1.86874	3.74985	2.8093	4.02182	1.75461	2.06223	1.36002	1.72562
4.04742	1.87424	3.72269	2.79847	4.04742	1.8013	2.09427	1.32462	1.74006
4.07311	1.75949	3.7999	2.7797	4.07311	1.87241	2.07535	1.37375	1.77384
4.0989	1.86142	3.76236	2.81189	4.0989	1.772	2.07718	1.32004	1.72307
4.12479	1.78543	3.64395	2.71469	4.12479	1.83884	2.08786	1.34018	1.75563
4.15077	1.82236	3.76236	2.79236	4.15077	1.80893	2.11319	1.40945	1.77719
4.17686	1.78696	3.61343	2.70019	4.17686	1.82083	2.108	1.29166	1.74016
4.20305	1.85165	3.77518	2.81341	4.20305	1.69693	2.11502	1.37405	1.72867
4.22934	1.84921	3.72055	2.78488	4.22934	1.80435	2.02652	1.43875	1.75654
4.25571	1.82327	3.61954	2.7214	4.25571	1.8663	2.14859	1.34323	1.78604
4.2822	1.72806	3.73825	2.73316	4.2822	1.89133	2.11746	1.40823	1.80567
4.30879	1.87912	3.64456	2.76184	4.30879	1.73935	2.07413	1.3237	1.71239
4.33547	1.8132	3.75015	2.78167	4.33547	1.85165	2.18674	1.36276	1.80038
4.36226	1.74057	3.63144	2.686	4.36226	1.74942	2.0845	1.35117	1.72836
4.38916	1.77872	3.74649	2.76261	4.38916	1.83029	2.11075	1.32645	1.75583
4.41615	1.79367	3.61374	2.70371	4.41615	1.7012	2.0961	1.36734	1.72155
4.44325	1.85623	3.66928	2.76276	4.44325	1.75735	2.06009	1.39297	1.7368
4.47045	1.82114	3.80081	2.81098	4.47045	1.84341	2.04971	1.36795	1.75369
4.49775	1.74789	3.84048	2.79418	4.49775	1.73203	1.97556	1.33591	1.68117
4.52515	1.84372	3.58353	2.71362	4.52515	1.79214	2.09763	1.29654	1.72877
4.55266	1.82938	3.72208	2.77573	4.55266	1.74362	2.19009	1.34995	1.76122
4.58029	1.79672	3.61435	2.70554	4.58029	1.80893	2.14188	1.39816	1.78299
4.608	1.85715	3.78006	2.81861	4.608	1.82907	2.108	1.41251	1.78319
4.63583	1.79611	3.76083	2.77847	4.63583	1.80557	2.22733	1.38382	1.80557
4.66376	1.81168	3.75534	2.78351	4.66376	1.82632	2.18277	1.35757	1.78889
4.6918	1.79245	3.57651	2.68448	4.6918	1.81503	2.12418	1.39175	1.77699
4.71995	1.76376	3.79501	2.77938	4.71995	1.81564	2.13394	1.35147	1.76702
4.7482	1.78482	3.66592	2.72537	4.7482	1.79367	2.18857	1.37497	1.78574
4.77656	1.82877	3.66013	2.74445	4.77656	1.86234	2.12692	1.31485	1.76804
4.80503	1.82297	3.65829	2.74063	4.80503	1.80862	2.10068	1.36734	1.75888
4.8336	1.86234	3.62076	2.74155	4.8336	1.74606	2.12845	1.36093	1.74515
4.86229	1.80252	3.74649	2.7745	4.86229	1.81168	2.06802	1.39481	1.75817
4.89109	1.77444	3.66806	2.72125	4.89109	1.79459	2.13028	1.39297	1.77261
4.91999	1.80618	3.65677	2.73147	4.91999	1.79489	2.15073	1.35544	1.76702
4.949	1.79062	3.61801	2.70432	4.949	1.83975	2.04727	1.40427	1.76376
4.97813	1.81931	3.65036	2.73483	4.97813	1.866	2.15408	1.38016	1.80008
5.00736	1.76651	3.59634	2.68142	5.00736	1.87729	2.11838	1.3176	1.77109
5.03671	1.84067	3.77823	2.80945	5.03671	1.87057	2.12234	1.45676	1.81656
5.06617	1.90018	3.53226	2.71622	5.06617	1.85837	2.11319	1.40579	1.79245
5.09574	1.82175	3.66104	2.74139	5.09574	1.85532	2.14981	1.38931	1.79815
5.12542	1.71921	3.70285	2.71103	5.12542	1.8132	2.19009	1.36612	1.7898
5.15522	1.8364	3.75931	2.79786	5.15522	1.86508	2.12814	1.38046	1.79123
5.18514	1.78726	3.80905	2.79815	5.18514	1.93375	2.1843	1.4592	1.85908
5.21516	1.85745	3.65891	2.75818	5.21516	1.83945	2.15195	1.40701	1.79947
5.2453	1.85562	3.65189	2.75375	5.2453	1.88766	2.12753	1.34872	1.78797
5.27555	1.84097	3.8533	2.84713	5.27555	1.82449	2.13272	1.41251	1.78991
5.30591	1.88004	3.6702	2.77512	5.30591	1.8367	2.20749	1.48849	1.84423
5.3364	1.81686	3.64944	2.73315	5.3364	1.79306	2.14005	1.4711	1.8014
5.367	1.91788	3.79868	2.85828	5.367	1.90353	2.24045	1.39175	1.84524
5.39771	1.8541	3.66837	2.76124	5.39771	1.84128	2.24319	1.38229	1.82225
5.42855	1.84616	3.76541	2.80579	5.42855	1.82968	2.16324	1.38626	1.79306
5.4595	1.76895	3.78494	2.77694	5.4595	1.82724	2.18002	1.41922	1.80883
5.49057	1.83273	3.74222	2.78748	5.49057	1.93771	2.22549	1.36246	1.84189
5.52176	1.88644	3.74649	2.81646	5.52176	1.81534	2.11899	1.33224	1.75552
5.55306	1.84647	3.70712	2.77679	5.55306	1.85684	2.23007	1.4299	1.83894
5.58449	1.78665	3.81149	2.79907	5.58449	1.84891	2.2084	1.38474	1.81402
5.61604	1.79276	3.67233	2.73255	5.61604	1.96091	2.10159	1.418	1.82683
5.6477	1.86081	3.79654	2.82868	5.6477	1.82999	2.18063	1.37222	1.79428
5.67949	1.78452	3.71597	2.75025	5.67949	1.86966	2.23068	1.34171	1.81402
5.71139	1.76712	3.74802	2.75757	5.71139	1.8898	2.13913	1.47385	1.83426
5.74341	1.83517	3.68637	2.76077	5.74341	1.80405	2.22427	1.44058	1.82297
5.77556	1.84616	3.63663	2.74139	5.77556	1.79581	2.10648	1.39694	1.76641
5.80784	1.71036	3.74405	2.72721	5.80784	1.89438	2.17728	1.5239	1.86519
5.84024	1.80954	3.73489	2.77222	5.84024	1.86325	2.14859	1.46255	1.8248
5.87275	1.78268	3.65891	2.72079	5.87275	1.89621	2.06375	1.38474	1.78157
5.9054	1.77628	3.74619	2.76124	5.9054	1.98013	2.19864	1.31058	1.82978
5.93816	1.82785	3.77243	2.80014	5.93816	1.88065	2.17728	1.38596	1.81463
5.97105	1.86874	3.7114	2.79007	5.97105	1.85989	2.28012	1.49216	1.87739
6.00408	1.82022	3.69339	2.7568	6.00408	1.90323	2.26181	1.40823	1.85776
6.03721	1.71799	3.82858	2.77329	6.03721	1.95358	2.18765	1.35483	1.83202
6.07048	1.77048	3.74283	2.75666	6.07048	1.8306	2.16751	1.43173	1.80995
6.10388	1.84097	3.60977	2.72537	6.10388	1.8602	2.23312	1.39847	1.8306
6.1374	1.80038	3.55576	2.67807	6.1374	1.87576	2.22946	1.44211	1.84911
6.17105	1.77994	3.65524	2.71759	6.17105	1.91391	2.17636	1.31546	1.80191
6.20482	1.84311	3.71231	2.77771	6.20482	1.89621	2.21176	1.48972	1.8659
6.23874	1.80069	3.61557	2.70813	6.23874	1.86661	2.24045	1.46469	1.85725
6.27278	1.81656	3.60245	2.70951	6.27278	1.84097	2.21573	1.45523	1.83731
6.30694	1.89682	3.60092	2.74887	6.30694	1.8718	2.20596	1.46255	1.84677
6.34123	1.70242	3.66623	2.68433	6.34123	1.92245	2.12296	1.37589	1.8071
6.37566	1.78268	3.62991	2.70629	6.37566	1.92368	2.12723	1.53244	1.86112
6.41021	1.91177	3.69156	2.80166	6.41021	1.98471	2.18338	1.41434	1.86081
6.4449	1.86783	3.65494	2.76138	6.4449	1.93893	2.21146	1.41891	1.85643
6.47972	1.88797	3.81302	2.8505	6.47972	1.95602	2.17453	1.47415	1.86823
6.51468	1.81198	3.73337	2.77268	6.51468	1.97952	2.16843	1.5239	1.89062
6.54976	1.8898	3.67538	2.78259	6.54976	1.90323	2.23618	1.45493	1.86478
6.58499	1.83548	3.68942	2.76245	6.58499	1.884	2.16171	1.42075	1.82215
6.62034	1.91696	3.75687	2.83692	6.62034	1.95297	2.23251	1.53519	1.90689
6.65583	1.79489	3.79074	2.79282	6.65583	1.92795	2.19162	1.38535	1.83497
6.69145	1.92337	3.65128	2.78733	6.69145	1.90842	2.2081	1.44485	1.85379
6.72721	1.90964	3.61465	2.76215	6.72721	1.89804	2.25174	1.53976	1.89651
6.7631	1.81015	3.67325	2.7417	6.7631	1.95541	2.18948	1.44333	1.86274
6.79914	1.76682	3.79593	2.78137	6.79914	1.93314	2.12021	1.49277	1.84871
6.83531	1.84128	3.64212	2.7417	6.83531	2.00302	2.25327	1.43021	1.8955
6.87161	1.83426	3.75504	2.79465	6.87161	1.90475	2.25082	1.42441	1.85999
6.90806	1.90445	3.71811	2.81128	6.90806	1.91055	2.22794	1.48483	1.87444
6.94465	1.86295	3.68851	2.77573	6.94465	1.85654	2.23495	1.46255	1.85135
6.98138	1.85104	3.80661	2.82883	6.98138	1.98441	2.16537	1.4888	1.87953
7.01824	1.84647	3.71689	2.78168	7.01824	1.91849	2.17026	1.35269	1.81381
7.05524	1.94809	3.68668	2.81738	7.05524	1.95694	2.16202	1.50589	1.87495
7.09239	1.82144	3.71048	2.76596	7.09239	1.92062	2.15439	1.39755	1.82419
7.12966	1.79672	3.78677	2.79175	7.12966	1.9664	2.20596	1.40274	1.85837
7.1671	1.93436	3.629	2.78168	7.1671	1.87027	2.26547	1.37009	1.83528
7.20466	1.83365	3.65189	2.74277	7.20466	1.89194	2.28592	1.36124	1.84637
7.24237	1.866	3.57864	2.72232	7.24237	1.86508	2.24258	1.41891	1.84219
7.28024	1.85043	3.78799	2.81921	7.28024	1.9664	2.27768	1.43204	1.89204
7.31824	1.76224	3.75687	2.75956	7.31824	1.82449	2.18216	1.46072	1.82246
7.35639	1.866	3.60092	2.73346	7.35639	1.94534	2.27097	1.46774	1.89468
7.39467	1.8248	3.59177	2.70829	7.39467	2.00668	2.3317	1.43906	1.92581
7.43311	1.78665	3.90213	2.84439	7.43311	1.89438	2.18338	1.47873	1.85216
7.4717	1.82114	3.73032	2.77573	7.4717	1.98898	2.32193	1.58157	1.96416
7.51043	1.83823	3.75076	2.79449	7.51043	1.88583	2.25418	1.52115	1.88705
7.54931	1.89255	3.70346	2.798	7.54931	1.93954	2.29996	1.41617	1.88522
7.58834	1.76254	3.78494	2.77374	7.58834	1.96335	2.22244	1.53763	1.90781
7.62751	1.85074	3.76144	2.80609	7.62751	1.96152	2.23862	1.49033	1.89682
7.66684	1.77231	3.7999	2.78611	7.66684	1.99692	2.30789	1.54282	1.94921
7.7063	1.84921	3.67325	2.76123	7.7063	2.01065	2.37106	1.52603	1.96925
7.74592	1.85837	3.65372	2.75604	7.74592	1.93283	2.37473	1.37955	1.8957
7.7857	1.89194	3.7825	2.83722	7.7857	1.97586	2.31125	1.42746	1.90486
7.82562	1.80313	3.66623	2.73468	7.82562	1.89987	2.29355	1.45767	1.8837
7.86571	1.89255	3.69156	2.79205	7.86571	2.02286	2.24594	1.54587	1.93822
7.90594	1.82388	3.74313	2.7835	7.90594	1.93253	2.27585	1.41586	1.87475
7.94632	1.81076	3.5524	2.68158	7.94632	1.95145	2.21725	1.56357	1.91076
7.98686	1.82358	3.7056	2.76459	7.98686	2.05917	2.36862	1.49948	1.97576
8.02755	1.79581	3.79501	2.79541	8.02755	1.97556	2.33536	1.4476	1.91951
8.0684	1.80954	3.6525	2.73102	8.0684	1.93558	2.26334	1.52481	1.90791
8.1094	1.84952	3.80173	2.82563	8.1094	1.93222	2.31766	1.47324	1.90771
8.15056	1.85135	3.66501	2.75818	8.15056	2.0134	2.28683	1.52756	1.9426
8.19188	1.88034	3.59451	2.73742	8.19188	2.07504	2.33902	1.47537	1.96314
8.23335	1.83975	3.73734	2.78855	8.23335	2.0192	2.24167	1.46317	1.90801
8.27499	1.77872	3.70377	2.74125	8.27499	1.95511	2.29843	1.39359	1.88238
8.31678	1.96426	3.67294	2.8186	8.31678	1.99081	2.28439	1.49216	1.92245
8.35872	1.83823	3.66959	2.75391	8.35872	1.97983	2.41623	1.54984	1.98197
8.40082	1.84586	3.78708	2.81647	8.40082	1.87485	2.29477	1.38992	1.85318
8.4431	1.80862	3.73367	2.77114	8.4431	1.89072	2.36588	1.47324	1.90995
8.48553	1.83273	3.76236	2.79754	8.48553	1.96518	2.34024	1.46072	1.92205
8.52811	1.80313	3.75351	2.77832	8.52811	1.93375	2.38419	1.50955	1.9425
8.57088	1.8129	3.81454	2.81372	8.57088	1.96457	2.33475	1.5123	1.93721
8.61379	1.78665	3.7352	2.76092	8.61379	1.9136	2.38052	1.49399	1.92937
8.65686	1.80771	3.73123	2.76947	8.65686	1.92276	2.3262	1.53275	1.92724
8.70011	1.82785	3.66806	2.74796	8.70011	1.97037	2.30637	1.51138	1.92937
8.74351	1.82419	3.82645	2.82532	8.74351	1.94748	2.3201	1.51779	1.92846
8.78709	1.89682	3.72421	2.81051	8.78709	1.9902	2.3436	1.61087	1.98156
8.83082	1.83487	3.63205	2.73346	8.83082	1.97159	2.31094	1.43753	1.90669
8.87474	1.81137	3.85239	2.83188	8.87474	2.00089	2.31918	1.50375	1.94127
8.91881	1.90689	3.79868	2.85278	8.91881	1.99997	2.39395	1.53122	1.97505
8.96305	1.89285	3.66501	2.77893	8.96305	2.05185	2.25449	1.41006	1.90547
9.00746	1.82266	3.70682	2.76474	9.00746	1.98349	2.41287	1.51688	1.97108
9.05204	1.82938	3.71414	2.77176	9.05204	1.95541	2.34207	1.4537	1.91706
9.09679	1.78085	3.7944	2.78763	9.09679	2.00699	2.27829	1.48483	1.92337
9.1417	1.76071	3.71719	2.73895	9.1417	2.04483	2.35336	1.48117	1.95979
9.18679	1.76682	3.69339	2.73011	9.18679	1.99783	2.32437	1.46164	1.92795
9.23205	1.82083	3.71902	2.76992	9.23205	1.96701	2.38663	1.5657	1.97311
9.27749	1.77383	3.84354	2.80869	9.27749	2.05795	2.26028	1.42685	1.91503
9.32309	1.81351	3.66592	2.73971	9.32309	1.94626	2.34055	1.43875	1.90852
9.36887	1.81503	3.65005	2.73254	9.36887	1.97128	2.33139	1.52206	1.94158
9.41483	1.85349	3.68484	2.76917	9.41483	1.98135	2.31491	1.49033	1.92886
9.46095	1.8248	3.77701	2.80091	9.46095	1.95267	2.28561	1.46835	1.90221
9.50726	1.79916	3.61526	2.70721	9.50726	1.95663	2.34421	1.52237	1.94107
9.55374	1.82297	3.63602	2.7295	9.55374	2.03232	2.42081	1.47873	1.97729
9.6004	1.79672	3.70956	2.75314	9.6004	2.0015	2.33383	1.58554	1.97362
9.64724	1.82419	3.78799	2.80609	9.64724	2.03506	2.2728	1.56693	1.95826
9.69425	1.79214	3.65372	2.72293	9.69425	2.05673	2.43607	1.51321	2.002
9.74145	1.85562	3.58658	2.7211	9.74145	2.04391	2.41531	1.59134	2.01685
9.78881	1.83182	3.62473	2.72828	9.78881	1.92825	2.2728	1.54434	1.91513
9.83638	1.84647	3.64944	2.74796	9.83638	2.04483	2.31644	1.54556	1.96894
9.8841	1.87119	3.71262	2.7919	9.8841	2.02591	2.37045	1.49521	1.96386
9.93202	1.87088	3.80051	2.8357	9.93202	2.04819	2.4147	1.4592	1.97403
9.98013	1.85776	3.68851	2.77313	9.98013	2.03598	2.23557	1.4592	1.91025
10.0284	1.82571	3.82553	2.82562	10.0284	1.98593	2.43423	1.44577	1.95531
10.0769	1.7662	3.66989	2.71805	10.0769	2.06802	2.44675	1.52115	2.01197
10.1255	1.91238	3.76999	2.84118	10.1255	2.04697	2.50198	1.5654	2.03812
10.1743	1.91391	3.59879	2.75635	10.1743	2.0961	2.37717	1.52481	1.99936
10.2234	1.82114	3.629	2.72507	10.2234	2.06924	2.45804	1.61087	2.04605
10.2726	1.8605	3.71078	2.78564	10.2726	1.99417	2.39853	1.48727	1.95999
10.322	1.85623	3.68332	2.76978	10.322	2.02225	2.28012	1.44882	1.91706
10.3716	1.78696	3.75381	2.77039	10.3716	2.17941	2.32956	1.56998	2.02632
10.4213	1.84982	3.68942	2.76962	10.4213	1.99875	2.34879	1.4946	1.94738
10.4713	1.82144	3.7233	2.77237	10.4713	2.03201	2.41013	1.49307	1.9784
10.5215	1.77628	3.71414	2.74521	10.5215	2.07382	2.42966	1.58096	2.02815
10.5718	1.81839	3.79166	2.80502	10.5718	2.07565	2.31461	1.54678	1.97901
10.6223	1.8364	3.83743	2.83691	10.6223	2.05399	2.38327	1.57059	2.00262
10.673	1.77444	3.6235	2.69897	10.673	2.0134	2.43668	1.60202	2.01737
10.724	1.81839	3.70132	2.75985	10.724	2.04483	2.40128	1.52115	1.98909
10.7751	1.94168	3.68454	2.81311	10.7751	1.99387	2.43668	1.50436	1.9783
10.8264	1.85562	3.83041	2.84302	10.8264	2.02347	2.39395	1.55746	1.99163
10.8779	1.73538	3.65585	2.69562	10.8779	2.03934	2.52975	1.51291	2.02733
10.9296	1.90933	3.61008	2.7597	10.9296	2.05093	2.31308	1.55563	1.97321
10.9815	1.80008	3.66013	2.73011	10.9815	2.13303	2.35214	1.55746	2.01421
11.0336	1.83762	3.78067	2.80915	11.0336	2.0723	2.44888	1.50955	2.01024
11.0859	1.82205	3.741	2.78153	11.0859	2.03751	2.48886	1.6716	2.06599
11.1384	1.80954	3.78494	2.79724	11.1384	2.02682	2.3909	1.59317	2.00363
11.1911	1.85318	3.71414	2.78366	11.1911	2.08847	2.36221	1.55045	2.00038
11.244	1.86264	3.918	2.89032	11.244	2.0195	2.36771	1.51291	1.96671
11.2971	1.74088	3.69888	2.71988	11.2971	2.04575	2.4675	1.61331	2.04219
11.3504	1.84982	3.58841	2.71911	11.3504	1.99173	2.37259	1.55197	1.9721
11.4038	1.86111	3.6235	2.7423	11.4038	2.08572	2.43393	1.55441	2.02469
11.4576	1.86752	3.69614	2.78183	11.4576	1.98532	2.42722	1.62216	2.01157
11.5115	1.84677	3.7645	2.80564	11.5115	2.05948	2.51297	1.56815	2.04687
11.5656	1.89224	3.77487	2.83356	11.5656	2.07199	2.25296	1.48575	1.9369
11.6199	1.84464	3.77975	2.8122	11.6199	2.06711	2.3259	1.48819	1.9604
11.6744	1.88339	3.65555	2.76947	11.6744	2.09885	2.41531	1.58737	2.03384
11.7291	1.87851	3.66043	2.76947	11.7291	2.17361	2.3674	1.62582	2.05561
11.7841	1.83609	3.69492	2.76551	11.7841	2.13364	2.4263	1.62399	2.06131
11.8392	1.79459	3.68454	2.73956	11.8392	2.043	2.4263	1.61545	2.02825
11.8946	1.86325	3.77731	2.82028	11.8946	2.12601	2.39731	1.57364	2.03232
11.9502	1.82602	3.68393	2.75497	11.9502	2.07657	2.45621	1.57333	2.03537
12.006	1.86234	3.62411	2.74322	12.006	2.09518	2.45285	1.58249	2.04351
12.062	1.82175	3.75992	2.79083	12.062	1.99478	2.41501	1.53824	1.98268
12.1182	1.78696	3.65891	2.72294	12.1182	2.14767	2.52121	1.5361	2.06833
12.1746	1.91177	3.70987	2.81082	12.1746	2.15286	2.50626	1.61972	2.09295
12.2312	1.76437	3.84232	2.80335	12.2312	2.12387	2.49619	1.60446	2.07484
12.2881	1.88156	3.694	2.78778	12.2881	2.20657	2.4086	1.64963	2.08827
12.3451	1.85257	3.79715	2.82486	12.3451	2.11624	2.43332	1.62155	2.05704
12.4024	1.81107	3.88138	2.84623	12.4024	2.11655	2.60117	1.60812	2.10861
12.4599	1.8721	3.7233	2.7977	12.4599	2.02988	2.46384	1.63559	2.0431
12.5177	1.85501	3.63419	2.7446	12.5177	2.1492	2.44644	1.64658	2.08074
12.5756	1.82724	3.75198	2.78961	12.5756	2.03873	2.53433	1.53854	2.0372
12.6338	1.84647	3.53928	2.69287	12.6338	2.12692	2.49924	1.5419	2.05602
12.6922	1.88187	3.77945	2.83066	12.6922	2.03445	2.43454	1.61392	2.02764
12.7508	1.95877	3.68149	2.82013	12.7508	2.08267	2.42508	1.58554	2.0311
12.8096	1.93649	3.62595	2.78122	12.8096	2.09183	2.49313	1.49857	2.02784
12.8687	1.99509	3.7529	2.87399	12.8687	2.09671	2.44858	1.50467	2.01665
12.9279	1.89957	3.82797	2.86377	12.9279	2.08237	2.55234	1.66245	2.09905
12.9874	1.85745	3.68637	2.77191	12.9874	2.09366	2.4971	1.60355	2.06477
13.0472	1.82846	3.81699	2.82273	13.0472	2.09427	2.50198	1.60385	2.0667
13.1071	1.86356	3.84842	2.85599	13.1071	2.09122	2.56363	1.65268	2.10251
13.1673	1.82724	3.67081	2.74903	13.1673	2.06406	2.49313	1.61484	2.05734
13.2277	1.94595	3.69675	2.82135	13.2277	2.11349	2.45255	1.62277	2.06294
13.2884	1.88583	3.73093	2.80838	13.2884	2.05734	2.41379	1.64352	2.03822
13.3493	1.79672	3.66287	2.7298	13.3493	2.11136	2.49649	1.58737	2.06507
13.4104	1.80862	3.80905	2.80884	13.4104	2.13455	2.55447	1.57028	2.08643
13.4717	1.88889	3.73489	2.81189	13.4717	2.15836	2.51724	1.62247	2.09936
13.5333	1.86386	3.63266	2.74826	13.5333	2.17911	2.51816	1.57364	2.0903
13.5951	1.84738	3.74405	2.79571	13.5951	2.04025	2.49985	1.64047	2.06019
13.6572	1.85928	3.72787	2.79357	13.6572	2.08633	2.39151	1.59286	2.02357
13.7194	1.88156	3.70407	2.79282	13.7194	2.24136	2.5325	1.54312	2.10566
13.782	1.89133	3.54172	2.71652	13.782	2.1376	2.47757	1.58707	2.06741
13.8447	1.85776	3.84415	2.85095	13.8447	2.17575	2.56973	1.65726	2.13425
13.9077	1.75613	3.71506	2.73559	13.9077	2.12479	2.51602	1.58188	2.07423
13.971	1.91177	3.80966	2.86071	13.971	2.12448	2.52853	1.63284	2.09528
14.0344	1.85135	3.74985	2.8006	14.0344	2.09641	2.57004	1.64566	2.10404
14.0982	1.87393	3.68515	2.77954	14.0982	2.19131	2.52914	1.61057	2.11034
14.1621	1.85745	3.78128	2.81937	14.1621	2.23465	2.51297	1.61423	2.12062
14.2263	1.85165	3.69339	2.77252	14.2263	2.24442	2.6091	1.6301	2.16121
14.2908	1.84158	3.79807	2.81982	14.2908	2.17117	2.51236	1.61789	2.10047
14.3555	1.76102	3.68118	2.7211	14.3555	2.28287	2.60605	1.59103	2.15998
14.4204	1.84372	3.74741	2.79556	14.4204	2.10098	2.49435	1.58157	2.05897
14.4856	1.91879	3.7941	2.85644	14.4856	2.16324	2.50931	1.68839	2.12031
14.551	1.86813	3.67569	2.77191	14.551	2.18796	2.57156	1.65909	2.13954
14.6167	1.82632	3.73825	2.78228	14.6167	2.21603	2.49252	1.61942	2.10932
14.6826	1.91147	3.80234	2.85691	14.6826	2.16568	2.54044	1.59195	2.09936
14.7488	1.90872	3.66135	2.78504	14.7488	2.19193	2.62131	1.58585	2.13303
14.8153	1.84708	3.84354	2.84531	14.8153	2.31766	2.53403	1.57303	2.14157
14.882	1.8663	3.69553	2.78092	14.882	2.15561	2.60574	1.66214	2.14116
14.9489	1.82602	3.81577	2.8209	14.9489	2.19559	2.57614	1.59927	2.12367
15.0161	1.74759	3.60641	2.677	15.0161	2.23099	2.51938	1.71463	2.155
15.0836	1.87302	3.64517	2.75909	15.0836	2.28195	2.57828	1.56754	2.14259
15.1513	1.884	3.72055	2.80227	15.1513	2.14157	2.51266	1.72165	2.12529
15.2193	1.8541	3.70407	2.77909	15.2193	2.18765	2.59079	1.64078	2.13974
15.2875	1.85623	3.73398	2.7951	15.2875	2.1611	2.58194	1.56387	2.1023
15.356	1.84341	3.6937	2.76856	15.356	2.18033	2.59903	1.67831	2.15256
15.4247	1.8251	3.69431	2.75971	15.4247	2.22183	2.52213	1.63498	2.12631
15.4937	1.9017	3.68057	2.79113	15.4937	2.27188	2.5914	1.65176	2.17168
15.563	1.83182	3.87619	2.854	15.563	2.2081	2.51236	1.64322	2.12123
15.6326	1.82541	3.78891	2.80716	15.6326	2.19101	2.68875	1.64719	2.17565
15.7024	1.80252	3.71384	2.75818	15.7024	2.18796	2.52945	1.70303	2.14015
15.7725	1.84189	3.83499	2.83844	15.7725	2.27432	2.49344	1.60995	2.1259
15.8428	1.82999	3.61374	2.72187	15.8428	2.1846	2.65945	1.8132	2.21908
15.9134	1.88004	3.75015	2.81509	15.9134	2.26212	2.62589	1.70242	2.19681
15.9843	1.79977	3.59177	2.69577	15.9843	2.22092	2.56241	1.66946	2.15093
16.0554	1.95114	3.70163	2.82639	16.0554	2.28195	2.53067	1.59927	2.1373
16.1268	1.83548	3.70132	2.7684	16.1268	2.20505	2.53006	1.66885	2.13465
16.1985	1.82846	3.694	2.76123	16.1985	2.34543	2.57248	1.6539	2.1906
16.2705	1.86478	3.70163	2.78321	16.2705	2.24899	2.64664	1.60049	2.16537
16.3427	1.87057	3.77304	2.8218	16.3427	2.2551	2.61276	1.65451	2.17412
16.4152	1.86264	3.68362	2.77313	16.4152	2.15347	2.60147	1.70731	2.15408
16.488	1.78726	3.6348	2.71103	16.488	2.23221	2.53403	1.65573	2.14066
16.5611	1.86508	3.70834	2.78671	16.5611	2.22916	2.61246	1.78574	2.20912
16.6344	1.93954	3.75504	2.84729	16.6344	2.28073	2.73087	1.74698	2.25286
16.708	1.79642	3.72025	2.75833	16.708	2.27585	2.62344	1.64627	2.18185
16.7819	1.8428	3.7413	2.79205	16.7819	2.22244	2.51053	1.64688	2.12662
16.8561	1.82266	3.74466	2.78366	16.8561	2.23587	2.52731	1.7131	2.15876
16.9305	1.86905	3.78006	2.82456	16.9305	2.28775	2.52457	1.73264	2.18165
17.0053	1.84189	3.70743	2.77466	17.0053	2.24136	2.55508	1.67252	2.15632
17.0803	1.82846	3.86703	2.84775	17.0803	2.2728	2.60818	1.78787	2.22295
17.1556	1.89285	3.71567	2.80426	17.1556	2.16751	2.6329	1.76559	2.18867
17.2313	1.89835	3.76572	2.83203	17.2313	2.22916	2.54257	1.72287	2.16487
17.3071	1.89987	3.79135	2.84561	17.3071	2.32986	2.62253	1.65512	2.2025
17.3833	1.90628	3.73459	2.82043	17.3833	2.27859	2.63168	1.6954	2.20189
17.4598	1.83243	3.79868	2.81555	17.4598	2.22031	2.63657	1.7363	2.19773
17.5366	1.82297	3.73795	2.78046	17.5366	2.31339	2.57767	1.72684	2.20597
17.6136	1.90445	3.82309	2.86377	17.6136	2.31522	2.63474	1.73599	2.22865
17.691	1.83304	3.68973	2.76138	17.691	2.37411	2.55142	1.66733	2.19762
17.7686	1.86752	3.81638	2.84195	17.7686	2.24045	2.63229	1.71432	2.19569
17.8465	1.83853	3.73947	2.789	17.8465	2.26486	2.68387	1.69296	2.2139
17.9248	1.90109	3.77121	2.83615	17.9248	2.28226	2.6326	1.6124	2.17575
18.0033	1.90292	3.74191	2.82241	18.0033	2.3204	2.70187	1.70273	2.24167
18.0821	1.8129	3.79684	2.80487	18.0821	2.27829	2.63535	1.66122	2.19162
18.1613	1.93558	3.71658	2.82608	18.1613	2.27127	2.55722	1.67435	2.16761
18.2407	1.8837	3.60519	2.74444	18.2407	2.29202	2.62253	1.74728	2.22061
18.3204	1.80496	3.68729	2.74613	18.3204	2.27463	2.55783	1.75705	2.1965
18.4005	1.89438	3.71048	2.80243	18.4005	2.25998	2.74826	1.79733	2.26852
18.4808	1.84952	3.69888	2.7742	18.4808	2.35611	2.68692	1.70761	2.25021
18.5615	1.88431	3.81119	2.84775	18.5615	2.27585	2.69577	1.69113	2.22092
18.6424	1.90964	3.76175	2.8357	18.6424	2.29843	2.58896	1.6481	2.1785
18.7237	1.88675	3.74985	2.8183	18.7237	2.3262	2.65274	1.84891	2.27595
18.8053	1.87546	3.77548	2.82547	18.8053	2.36526	2.63962	1.7012	2.23536
18.8872	1.83884	3.7825	2.81067	18.8872	2.29202	2.60941	1.65878	2.18674
18.9694	1.92642	3.77823	2.85232	18.9694	2.2319	2.47665	1.71127	2.13994
19.0519	1.82297	3.74893	2.78595	19.0519	2.34879	2.59781	1.74698	2.23119
19.1347	1.80038	3.68668	2.74353	19.1347	2.2258	2.67441	1.68655	2.19559
19.2178	1.83243	3.78159	2.80701	19.2178	2.37137	2.61978	1.73965	2.2436
19.3013	1.88889	3.77762	2.83326	19.3013	2.34177	2.63107	1.77994	2.25093
19.3851	1.87973	3.75443	2.81708	19.3851	2.26364	2.70737	1.75278	2.24126
19.4692	1.92062	3.71414	2.81738	19.4692	2.36588	2.6622	1.71005	2.24604
19.5536	1.89743	3.7413	2.81936	19.5536	2.3912	2.7449	1.73752	2.29121
19.6383	1.91055	3.91403	2.91229	19.6383	2.3616	2.69638	1.71371	2.25723
19.7234	1.91666	3.60336	2.76001	19.7234	2.31552	2.63107	1.7189	2.22183
19.8087	1.94992	3.8176	2.88376	19.8087	2.40799	2.73544	1.76804	2.30382
19.8944	1.82541	3.70132	2.76336	19.8944	2.28531	2.6683	1.77017	2.24126
19.9805	1.92734	3.79623	2.86179	19.9805	2.39334	2.7803	1.68442	2.28602
20.0668	1.87302	3.67935	2.77618	20.0668	2.30301	2.64145	1.78391	2.24279
20.1535	1.83121	3.70224	2.76673	20.1535	2.45132	2.715	1.67404	2.28012
20.2405	1.75827	3.73917	2.74872	20.2405	2.33292	2.71042	1.69418	2.24584
20.3279	1.83853	3.70499	2.77176	20.3279	2.38297	2.65457	1.77139	2.26964
20.4156	1.83151	3.73886	2.78518	20.4156	2.37534	2.6506	1.70242	2.24279
20.5036	1.86142	3.74588	2.80365	20.5036	2.37167	2.66373	1.78909	2.27483
20.5919	1.87973	3.8356	2.85766	20.5919	2.40494	2.71042	1.75735	2.2909
20.6806	1.89499	3.71567	2.80533	20.6806	2.33017	2.65579	1.71463	2.23353
20.7697	1.79886	3.70773	2.7533	20.7697	2.31033	2.62466	1.78421	2.23973
20.859	1.90964	3.64609	2.77787	20.859	2.3613	2.72232	1.7421	2.27524
20.9487	1.84341	3.64517	2.74429	20.9487	2.44553	2.62802	1.72501	2.26619
21.0388	1.85532	3.67813	2.76673	21.0388	2.41409	2.65305	1.80618	2.29111
21.1292	1.93405	3.76328	2.84867	21.1292	2.47116	2.73361	1.79977	2.33485
21.2199	1.89194	3.62747	2.75971	21.2199	2.36893	2.71194	1.77963	2.28683
21.311	1.87393	3.72849	2.80121	21.311	2.41165	2.63229	1.70822	2.25072
21.4024	1.87851	3.69217	2.78534	21.4024	2.34085	2.67654	1.65146	2.22295
21.4942	1.88431	3.79593	2.84012	21.4942	2.52609	2.61398	1.8071	2.31572
21.5863	1.92886	3.78647	2.85766	21.5863	2.36252	2.78793	1.76376	2.30474
21.6788	1.8782	3.75961	2.8189	21.6788	2.39822	2.8215	1.74637	2.32203
21.7716	1.89713	3.82156	2.85934	21.7716	2.39731	2.74002	1.78024	2.30586
21.8648	1.82785	3.68057	2.75421	21.8648	2.50626	2.75742	1.87729	2.38032
21.9583	1.88217	3.72391	2.80304	21.9583	2.40128	2.75223	1.77322	2.30891
22.0522	1.93924	3.79745	2.86835	22.0522	2.36557	2.73331	1.82541	2.3081
22.1465	1.85684	3.79562	2.82623	22.1465	2.48611	2.75772	1.80679	2.35021
22.2411	1.89163	3.61191	2.75177	22.2411	2.42386	2.67166	1.76926	2.28826
22.336	1.84586	3.72726	2.78656	22.336	2.39731	2.87552	1.88522	2.38602
22.4314	1.91177	3.647	2.77938	22.4314	2.4263	2.68204	1.88553	2.33129
22.5271	1.95877	3.79288	2.87582	22.5271	2.28378	2.72659	1.7424	2.25092
22.6231	1.96274	3.72299	2.84286	22.6231	2.46567	2.73636	1.81137	2.3378
22.7195	1.93405	3.75687	2.84546	22.7195	2.44217	2.78091	1.77322	2.3321
22.8163	1.8602	3.7886	2.8244	22.8163	2.32712	2.61673	1.81351	2.25245
22.9135	1.84921	3.59055	2.71988	22.9135	2.44095	2.73056	1.81442	2.32864
23.011	1.88766	3.84415	2.8659	23.011	2.35977	2.71744	1.7186	2.26527
23.1089	1.96945	3.81699	2.89322	23.1089	2.39151	2.74155	1.81534	2.31613
23.2072	1.87668	3.79807	2.83737	23.2072	2.35611	2.74551	1.84555	2.31572
23.3058	1.89865	3.78922	2.84394	23.3058	2.38235	2.83615	1.81839	2.34563
23.4049	1.8309	3.79044	2.81067	23.4049	2.51633	2.82913	1.89163	2.41236
23.5042	1.9136	3.82797	2.87079	23.5042	2.35977	2.66281	1.83731	2.28663
23.604	1.92245	3.8472	2.88483	23.604	2.4086	2.82974	1.81412	2.35082
23.7042	1.96243	3.80753	2.88498	23.7042	2.47849	2.80746	1.87332	2.38642
23.8047	1.87149	3.95706	2.91427	23.8047	2.43576	2.74368	1.89011	2.35652
23.9056	1.94229	3.79715	2.86972	23.9056	2.41745	2.78061	1.77383	2.32396
24.007	1.85379	3.64761	2.7507	24.007	2.51785	2.81479	1.92825	2.4203
24.1086	1.80222	3.63419	2.7182	24.1086	2.40921	2.71622	1.81503	2.31349
24.2107	1.9017	3.67996	2.79083	24.2107	2.47482	2.80716	1.82663	2.36954
24.3132	1.94595	3.88687	2.91641	24.3132	2.37961	2.69241	1.78299	2.285
24.416	1.97159	3.7999	2.88575	24.416	2.43912	2.88132	1.81412	2.37819
24.5193	1.80069	3.79013	2.79541	24.5193	2.44553	2.75681	1.81656	2.33963
24.6229	1.931	3.61008	2.77054	24.6229	2.50076	2.80411	1.8364	2.38042
24.727	1.95847	3.77792	2.8682	24.727	2.50992	2.83035	1.80679	2.38235
24.8314	1.88431	3.71689	2.8006	24.8314	2.49283	2.75223	1.84769	2.36425
24.9362	1.91299	3.82767	2.87033	24.9362	2.44034	2.77328	1.79367	2.33576
25.0415	1.84433	3.83377	2.83905	25.0415	2.41074	2.80136	1.79123	2.33444
25.1471	1.97037	3.82706	2.89872	25.1471	2.50168	2.76718	1.79825	2.3557
25.2531	1.93466	3.92014	2.9274	25.2531	2.47452	2.77054	1.77048	2.33851
25.3596	1.95297	3.74344	2.84821	25.3596	2.5209	2.83218	1.86569	2.40626
25.4664	1.80099	3.71292	2.75696	25.4664	2.51205	2.7916	1.88644	2.3967
25.5737	1.83273	3.79562	2.81418	25.5737	2.44064	2.79922	1.96335	2.40107
25.6813	1.87576	3.63693	2.75635	25.6813	2.57431	2.82822	1.85074	2.41776
25.7894	1.84921	3.74924	2.79922	25.7894	2.55997	2.76688	1.91299	2.41328
25.8979	1.89743	3.82126	2.85935	25.8979	2.57858	2.82089	1.8721	2.42386
26.0068	1.94626	3.79684	2.87155	26.0068	2.54959	2.79953	1.92368	2.42427
26.1161	1.93802	3.75504	2.84653	26.1161	2.51694	2.82272	1.92337	2.42101
26.2258	1.84525	3.73978	2.79251	26.2258	2.56729	2.78488	1.84586	2.39934
26.3359	1.90292	3.67966	2.79129	26.3359	2.52914	2.78671	1.95633	2.42406
26.4465	1.90414	3.84323	2.87369	26.4465	2.51999	2.94571	1.78482	2.41684
26.5575	1.96732	3.81699	2.89215	26.5575	2.5145	2.86026	1.88766	2.42081
26.6689	1.86691	3.69705	2.78198	26.6689	2.55722	2.81448	1.76224	2.37798
26.7807	1.9252	3.87161	2.8984	26.7807	2.47086	2.85812	1.79428	2.37442
26.893	1.90384	3.6293	2.76657	26.893	2.65488	2.77145	1.94962	2.45865
27.0056	1.87698	3.79684	2.83691	27.0056	2.48306	2.84439	1.91177	2.41307
27.1187	1.89072	3.71689	2.8038	27.1187	2.59384	2.9274	1.90628	2.47584
27.2323	1.96152	3.83987	2.90069	27.2323	2.64694	2.82516	1.84647	2.43952
27.3463	1.92612	3.83102	2.87857	27.3463	2.54166	2.88834	1.89346	2.44115
27.4607	1.91086	3.82614	2.8685	27.4607	2.37137	2.79587	1.89285	2.35336
27.5755	1.87607	3.83102	2.85354	27.5755	2.60757	2.85019	1.90231	2.45336
27.6908	1.91727	3.72879	2.82303	27.6908	2.5621	2.94601	1.90964	2.47258
27.8065	1.85562	3.83987	2.84774	27.8065	2.50137	2.92679	1.88889	2.43902
27.9226	1.97098	3.79105	2.88101	27.9226	2.62527	2.84927	1.96365	2.4794
28.0393	1.97128	3.73337	2.85232	28.0393	2.50748	2.79587	1.95145	2.41827
28.1563	1.86356	3.7468	2.80518	28.1563	2.51358	2.8627	1.87881	2.41836
28.2738	1.98746	3.69675	2.84211	28.2738	2.57675	2.87888	1.89957	2.45173
28.3917	1.90872	3.69003	2.79937	28.3917	2.58682	2.81265	1.86752	2.42233
28.5101	1.93954	3.76694	2.85324	28.5101	2.58163	2.9509	1.9075	2.48001
28.629	1.95267	3.77701	2.86484	28.629	2.6033	2.8511	1.88614	2.44685
28.7482	1.91849	3.83011	2.8743	28.7482	2.44308	2.90359	1.95175	2.43281
28.868	1.87881	3.72421	2.80151	28.868	2.51175	2.78549	1.97708	2.42477
28.9882	1.88187	3.81027	2.84607	28.9882	2.56638	2.87582	1.99234	2.47818
29.1089	1.87363	3.79227	2.83295	29.1089	2.50015	2.8389	1.99203	2.44369
29.23	1.90567	3.74252	2.82409	29.23	2.6149	2.97989	2.02499	2.53993
29.3515	1.91391	3.84415	2.87903	29.3515	2.59018	2.79251	1.95328	2.44532
29.4736	1.87119	3.85605	2.86362	29.4736	2.621	2.92862	2.02835	2.52599
29.5961	2.00577	3.82431	2.91504	29.5961	2.63779	2.88773	1.92245	2.48266
29.7191	1.9368	3.73276	2.83478	29.7191	2.59964	2.87521	1.97067	2.48184
29.8425	1.93283	3.67783	2.80533	29.8425	2.5209	2.9628	2.02957	2.50442
29.9664	1.8544	3.72086	2.78763	29.9664	2.61826	3.02231	1.91849	2.51969
30.0908	1.89041	3.71384	2.80212	30.0908	2.60635	2.93564	2.04178	2.52792
30.2157	1.90994	3.75259	2.83127	30.2157	2.60391	2.92923	2.043	2.52538
30.341	1.92398	3.80173	2.86286	30.341	2.63382	2.98691	1.95786	2.5262
30.4668	1.93344	3.68179	2.80762	30.4668	2.52914	2.83066	1.97128	2.44369
30.5931	2.02042	4.03122	3.02582	30.5931	2.59262	2.89383	1.93405	2.4735
30.7199	1.89621	3.78983	2.84302	30.7199	2.71622	2.9567	2.02835	2.56709
30.8471	1.92184	3.75046	2.83615	30.8471	2.61002	2.95944	1.99142	2.52029
30.9748	1.94077	3.84995	2.89536	30.9748	2.69638	2.99942	1.82114	2.50565
31.1031	1.87637	3.77975	2.82806	31.1031	2.63443	2.86606	1.97495	2.49181
31.2318	2.01187	3.79379	2.90283	31.2318	2.66739	2.94632	1.93619	2.51663
31.361	1.90384	3.8063	2.85507	31.361	2.69699	2.90146	1.99509	2.53118
31.4907	1.91116	3.76999	2.84057	31.4907	2.72598	2.97867	2.03568	2.58011
31.6209	1.97372	3.76144	2.86758	31.6209	2.72171	3.0159	2.09702	2.61154
31.7516	1.9429	3.76205	2.85248	31.7516	2.71255	3.04428	1.95358	2.57014
31.8827	1.96457	3.85818	2.91138	31.8827	2.57645	3.04672	1.92062	2.5146
32.0144	1.87515	3.83804	2.85659	32.0144	2.65823	2.9039	1.92886	2.497
32.1466	1.97617	3.90366	2.93992	32.1466	2.64664	2.94724	2.03568	2.54319
32.2793	1.95663	3.78098	2.86881	32.2793	2.69089	2.97501	2.01035	2.55875
32.4125	1.92551	3.83011	2.87781	32.4125	2.72232	3.06473	2.09824	2.62843
32.5462	1.94443	3.64395	2.79419	32.5462	2.58896	3.04337	2.04819	2.56017
32.6804	1.89407	3.80875	2.85141	32.6804	2.72629	2.98447	2.02744	2.5794
32.8151	1.90109	3.75565	2.82837	32.8151	2.66403	2.99332	2.05154	2.56963
32.9503	1.95999	3.91953	2.93976	32.9503	2.6207	3.01895	2.04117	2.56027
33.0861	2.00119	3.82584	2.91351	33.0861	2.76779	2.8801	2.04391	2.56393
33.2223	1.97006	3.78128	2.87567	33.2223	2.59781	3.01224	2.02286	2.5443
33.3591	1.8663	3.86612	2.86621	33.3591	2.71225	2.86514	2.06802	2.54847
33.4964	1.97464	3.75778	2.86621	33.4964	2.70615	3.08121	2.02347	2.60361
33.6342	1.97525	3.86215	2.9187	33.6342	2.71408	2.9985	2.05856	2.59038
33.7726	2.00211	3.88016	2.94114	33.7726	2.76169	3.01315	2.07169	2.61551
33.9115	1.94748	3.70377	2.82563	33.9115	2.73636	3.02536	1.94077	2.5675
34.0509	1.89651	3.93692	2.91671	34.0509	2.68784	2.957	2.09671	2.58052
34.1908	1.92245	3.82797	2.87521	34.1908	2.69241	3.03299	2.03293	2.58611
34.3313	2.04727	3.83011	2.93869	34.3313	2.65915	2.98874	2.16385	2.60391
34.4723	1.94778	3.81851	2.88314	34.4723	2.70615	2.91977	1.94962	2.52518
34.6138	1.91544	3.8652	2.89032	34.6138	2.6796	2.96616	2.07993	2.57523
34.7559	1.94443	3.82492	2.88468	34.7559	2.74063	3.004	1.93924	2.56129
34.8985	1.98166	3.76266	2.87216	34.8985	2.76627	3.06351	1.98349	2.60442
35.0417	1.89926	3.68668	2.79297	35.0417	2.7562	3.08426	2.0488	2.62975
35.1854	1.98013	3.87314	2.92664	35.1854	2.71255	2.99301	2.12479	2.61012
35.3296	1.99783	3.75137	2.8746	35.3296	2.83829	3.09372	2.09824	2.67675
35.4744	1.98349	3.74191	2.8627	35.4744	2.86148	3.05618	2.09488	2.67085
35.6198	1.91452	3.83804	2.87628	35.6198	2.71317	3.00949	2.08237	2.60168
35.7657	1.92459	3.77213	2.84836	35.7657	2.61124	3.13828	2.10037	2.61663
35.9122	1.97861	3.69614	2.83738	35.9122	2.69699	3.09769	2.14401	2.64623
36.0592	2.01553	3.76846	2.892	36.0592	2.79007	3.00156	2.0491	2.61358
36.2068	1.94504	3.81302	2.87903	36.2068	2.72842	3.04825	2.08115	2.61927
36.3549	1.97403	3.76907	2.87155	36.3549	2.68814	2.97318	2.0256	2.56231
36.5036	1.96091	3.80661	2.88376	36.5036	2.74673	2.99118	1.9902	2.57604
36.6529	2.02713	3.7886	2.90787	36.6529	2.83554	3.06076	2.06223	2.65284
36.8027	1.95145	3.69339	2.82242	36.8027	2.6799	3.00705	2.1669	2.61795
36.9532	1.86356	3.77884	2.8212	36.9532	2.77634	3.00095	2.1843	2.65386
37.1041	1.92978	3.75381	2.8418	37.1041	2.75345	3.12637	2.12143	2.66708
37.2557	1.97098	3.74588	2.85843	37.2557	2.84897	3.19077	2.09702	2.71225
37.4078	1.9487	3.70224	2.82547	37.4078	2.85751	2.92099	2.08878	2.62243
37.5606	2.04208	3.69125	2.86667	37.5606	2.75803	3.10287	2.12723	2.66271
37.7139	2.00394	3.89572	2.94983	37.7139	2.75925	3.07541	2.12479	2.65315
37.8677	1.86264	3.74832	2.80548	37.8677	2.83585	3.09677	2.11716	2.68326
38.0222	2.02652	3.7767	2.90161	38.0222	2.7803	3.19046	2.1077	2.69282
38.1773	2.01736	3.80203	2.9097	38.1773	2.79587	3.1572	2.15805	2.70371
38.3329	1.95511	3.81271	2.88391	38.3329	2.79434	3.13034	2.13394	2.68621
38.4892	1.97372	3.78403	2.87887	38.4892	2.78946	3.06839	2.0961	2.65132
38.646	2.01187	3.79288	2.90238	38.646	2.86636	3.16513	2.19986	2.74378
38.8034	2.01431	3.78342	2.89886	38.8034	2.84714	2.9805	2.17911	2.66892
38.9615	1.93558	3.79684	2.86621	38.9615	2.82303	3.17886	2.11288	2.70492
39.1201	1.90933	3.87192	2.89062	39.1201	2.90451	3.23502	2.18765	2.77573
39.2793	1.89468	3.79898	2.84683	39.2793	2.83005	3.13187	2.13882	2.70025
39.4392	1.94046	3.65005	2.79526	39.4392	2.83615	3.09219	2.16782	2.69872
39.5996	2.05338	3.79807	2.92572	39.5996	2.9274	3.12485	2.14554	2.7326
39.7607	1.94229	3.78494	2.86362	39.7607	2.79404	3.30002	2.28348	2.79251
39.9224	1.99478	3.85818	2.92648	39.9224	2.87277	3.21884	2.13577	2.74246
40.0847	1.97891	3.82462	2.90177	40.0847	2.93991	3.19229	2.10831	2.74684
40.2476	1.8895	3.78098	2.83524	40.2476	2.90024	3.22586	2.05154	2.72588
40.4111	2.06467	4.00772	3.0362	40.4111	2.99911	3.26401	2.05978	2.7743
40.5753	1.91238	3.87375	2.89306	40.5753	2.91306	3.18008	2.11594	2.73636
40.74	1.97556	3.73917	2.85737	40.74	2.97195	3.18588	2.16019	2.77267
40.9054	1.99265	3.83438	2.91351	40.9054	2.83157	3.25729	2.19498	2.76128
41.0715	1.90506	3.80234	2.8537	41.0715	2.91428	3.15689	2.22336	2.76484
41.2382	2.05246	3.8472	2.94983	41.2382	2.82486	3.20847	2.14279	2.72537
41.4054	2.06284	3.86459	2.96372	41.4054	2.90726	3.25912	2.19711	2.78783
41.5734	1.94839	3.84811	2.89825	41.5734	2.88254	3.13431	2.09946	2.70544
41.742	1.95145	3.84781	2.89963	41.742	2.91702	3.23593	2.25082	2.80126
41.9112	1.94504	3.88138	2.91321	41.9112	2.92374	3.36929	2.24106	2.8447
42.0811	1.99112	3.74496	2.86804	42.0811	2.93015	3.20511	2.18979	2.77502
42.2516	1.89896	3.78159	2.84028	42.2516	2.88773	3.15323	2.24686	2.76261
42.4227	1.93802	3.71628	2.82715	42.4227	2.99332	3.09158	2.19528	2.76006
42.5946	1.97952	3.84079	2.91016	42.5946	2.90268	3.27438	2.15378	2.77695
42.767	1.97861	3.91159	2.9451	42.767	2.81631	3.32321	2.14737	2.7623
42.9401	1.98135	3.83621	2.90878	42.9401	2.91672	3.18283	2.23648	2.77868
43.1139	1.99265	3.81851	2.90558	43.1139	3.04153	3.18222	2.14371	2.78915
43.2884	2.02042	3.8945	2.95746	43.2884	2.81113	3.21915	2.27707	2.76912
43.4635	1.95267	3.86703	2.90985	43.4635	2.98874	3.29117	2.21939	2.8331
43.6393	1.87912	3.76266	2.82089	43.6393	2.9567	3.11722	2.25266	2.77553
43.8157	2.02011	3.82278	2.92144	43.8157	2.87308	3.17917	2.15256	2.73494
43.9928	1.94595	3.78525	2.8656	43.9928	2.94571	3.24448	2.22458	2.80492
44.1706	2.06833	3.63785	2.85309	44.1706	3.02261	3.27896	2.16141	2.82099
44.3491	1.96091	3.87802	2.91946	44.3491	3.01895	3.17215	2.13516	2.77542
44.5282	1.99295	3.7709	2.88192	44.5282	3.02292	3.30215	2.19986	2.84164
44.708	1.9426	3.74435	2.84347	44.708	3.01498	3.32199	2.24411	2.86036
44.8886	2.00394	3.77823	2.89109	44.8886	3.02872	3.27255	2.29599	2.86575
45.0698	1.94229	3.90945	2.92587	45.0698	2.92221	3.14835	2.34665	2.80574
45.2517	2.00394	3.79257	2.89825	45.2517	3.05252	3.3522	2.23495	2.87989
45.4342	2.03293	3.79776	2.91534	45.4342	2.92465	3.17703	2.18399	2.76189
45.6175	1.97495	3.89084	2.93289	45.6175	2.91916	3.13461	2.23221	2.76199
45.8015	1.97556	3.79593	2.88575	45.8015	3.02933	3.23624	2.21512	2.8269
45.9862	2.03964	3.86459	2.95212	45.9862	2.97562	3.38028	2.32956	2.89515
46.1716	1.9545	3.83102	2.89276	46.1716	3.01559	3.25302	2.28165	2.85009
46.3577	1.96609	3.74985	2.85797	46.3577	3.05923	3.35464	2.32681	2.91356
46.5444	1.99387	3.82614	2.91	46.5444	2.86392	3.29697	2.26486	2.80858
46.7319	1.89529	3.71964	2.80747	46.7319	2.96738	3.3284	2.26669	2.85416
46.9202	2.11624	3.7294	2.92282	46.9202	3.03909	3.31345	2.25357	2.8687
47.1091	2.00516	3.76114	2.88315	47.1091	2.97379	3.33969	2.22672	2.84673
47.2988	2.03934	3.84384	2.94159	47.2988	3.07053	3.30582	2.27829	2.88488
47.4892	1.92276	3.88748	2.90512	47.4892	3.02292	3.27164	2.33902	2.87786
47.6802	1.94748	3.94974	2.94861	47.6802	3.07816	3.30673	2.2197	2.8682
47.8721	1.99814	3.81638	2.90726	47.8721	3.00247	3.30063	2.26486	2.85599
48.0646	2.05856	3.853	2.95578	48.0646	3.03421	3.27988	2.42966	2.91458
48.2579	1.9429	3.86429	2.9036	48.2579	3.08426	3.32169	2.24869	2.88488
48.452	2.02011	3.85666	2.93839	48.452	2.99698	3.30917	2.3851	2.89708
48.6467	2.07291	3.76602	2.91946	48.6467	3.05099	3.33542	2.2612	2.88254
48.8423	2.05002	3.90976	2.97989	48.8423	3.07816	3.16605	2.32101	2.85507
49.0385	1.96945	3.8588	2.91412	49.0385	3.08853	3.33694	2.32895	2.91814
49.2355	2.03568	3.81729	2.92649	49.2355	2.9454	3.30002	2.31216	2.85253
49.4333	1.94321	3.91068	2.92694	49.4333	3.04306	3.35831	2.17026	2.85721
49.6318	1.99753	3.86734	2.93243	49.6318	3.03146	3.40317	2.3259	2.92018
49.831	1.96304	3.93967	2.95135	49.831	3.15689	3.28537	2.36679	2.93635
50.0311	2.02896	3.84506	2.93701	50.0311	3.0809	3.36716	2.32864	2.92557
50.2318	1.98776	3.67264	2.8302	50.2318	3.08212	3.30185	2.36221	2.91539
50.4334	2.02072	3.90854	2.96463	50.4334	3.09341	3.34671	2.30392	2.91468
50.6357	1.93558	3.79166	2.86362	50.6357	3.13004	3.35159	2.43149	2.97104
50.8388	2.04147	3.86734	2.9544	50.8388	3.02383	3.3165	2.3317	2.89068
51.0426	1.99051	3.78464	2.88758	51.0426	3.06168	3.28537	2.30453	2.88386
51.2473	1.89499	3.97659	2.93579	51.2473	3.18253	3.40897	2.37167	2.98772
51.4527	1.98013	3.95737	2.96875	51.4527	3.09158	3.50235	2.33627	2.97673
51.6589	2.00333	3.86276	2.93304	51.6589	3.09341	3.30063	2.38541	2.92648
51.8659	2.01828	3.8002	2.90924	51.8659	3.09677	3.36838	2.31003	2.92506
52.0737	2.02438	3.93356	2.97897	52.0737	3.20389	3.35007	2.39914	2.98437
52.2822	1.99448	3.88748	2.94098	52.2822	3.1218	3.35587	2.27066	2.91611
52.4916	1.9249	3.77914	2.85202	52.4916	3.15292	3.34793	2.35397	2.95161
52.7017	2.07657	3.83011	2.95334	52.7017	3.2338	3.48892	2.48642	3.06971
52.9127	1.94901	3.79654	2.87277	52.9127	3.35678	3.48526	2.26364	3.03523
53.1244	2.05734	3.94394	3.00064	53.1244	3.15445	3.36777	2.31247	2.9449
53.337	2.05765	3.93906	2.99836	53.337	3.23624	3.41751	2.3616	3.00512
53.5504	2.03964	3.82034	2.92999	53.5504	3.19809	3.37936	2.32193	2.96646
53.7645	2.01279	3.918	2.9654	53.7645	3.16513	3.35342	2.39212	2.97022
53.9795	2.05521	3.84659	2.9509	53.9795	3.09555	3.50967	2.32925	2.97816
54.1954	1.99112	3.76816	2.87964	54.1954	3.22433	3.53378	2.2905	3.0162
54.412	2.11563	3.84293	2.97928	54.412	3.21823	3.44833	2.38937	3.01864
54.6295	2.17636	3.92776	3.05206	54.6295	3.23746	3.41843	2.38266	3.01285
54.8478	2.01767	3.94669	2.98218	54.8478	3.20816	3.47794	2.39182	3.02597
55.0669	2.08939	3.91556	3.00248	55.0669	3.22189	3.47702	2.32468	3.00786
55.2868	2.13394	3.86032	2.99713	55.2868	3.27469	3.56674	2.41745	3.08629
55.5076	2.0256	3.86032	2.94296	55.5076	3.25394	3.39462	2.32895	2.9925
55.7293	1.93008	3.82645	2.87826	55.7293	3.27347	3.47794	2.36496	3.03879
55.9517	2.13608	3.83438	2.98523	55.9517	3.20023	3.53104	2.33353	3.0216
56.1751	2.01126	3.8533	2.93228	56.1751	3.27316	3.38913	2.4321	3.03146
56.3993	2.11441	4.00894	3.06168	56.3993	3.21335	3.34152	2.40799	2.98762
56.6243	1.95969	3.85086	2.90528	56.6243	3.19901	3.72116	2.55997	3.16005
56.8502	1.96732	3.90732	2.93732	56.8502	3.18375	3.48343	2.41714	3.02811
57.0769	2.0372	3.853	2.9451	57.0769	3.28415	3.61649	2.48154	3.12739
57.3045	1.99112	3.85483	2.92298	57.3045	3.27316	3.51303	2.39914	3.06178
57.533	2.05765	3.81271	2.93518	57.533	3.27072	3.48221	2.50504	3.08599
57.7623	2.03506	3.84262	2.93884	57.7623	3.22861	3.55453	2.4556	3.07958
57.9926	2.01889	3.85452	2.9367	57.9926	3.37204	3.52005	2.5972	3.1631
58.2237	2.02957	3.89786	2.96372	58.2237	3.31711	3.47488	2.57095	3.12098
58.4557	2.0311	4.04404	3.03757	58.4557	3.28171	3.51059	2.47055	3.08762
58.6885	2.04422	3.98697	3.0156	58.6885	3.27866	3.54263	2.46292	3.09474
58.9223	2.08176	3.936	3.00888	58.9223	3.20816	3.48709	2.52365	3.07297
59.1569	1.99203	3.96042	2.97622	59.1569	3.35861	3.49899	2.47543	3.11101
59.3924	2.11288	3.84384	2.97836	59.3924	3.23288	3.54874	2.491	3.09087
59.6288	2.0845	3.79959	2.94204	59.6288	3.28201	3.61038	2.44736	3.11325
59.8662	2.07504	3.88199	2.97851	59.8662	3.2756	3.38943	2.4556	3.04021
60.1044	1.94962	3.7645	2.85706	60.1044	3.33908	3.37601	2.52274	3.07928
60.3436	2.08542	3.86612	2.97577	60.3436	3.37662	3.58383	2.50473	3.15506
60.5836	2.04849	3.9357	2.99209	60.5836	3.24509	3.44345	2.5206	3.06971
60.8246	1.96793	3.85941	2.91367	60.8246	3.27103	3.49472	2.48489	3.08355
61.0664	1.89987	3.87405	2.88696	61.0664	3.35739	3.51151	2.51297	3.12729
61.3092	2.01431	3.82675	2.92053	61.3092	3.36899	3.64212	2.52182	3.17764
61.553	2.06711	3.77243	2.91977	61.553	3.20724	3.57315	2.5267	3.10236
61.7976	2.05795	4.1301	3.09402	61.7976	3.3519	3.56064	2.49588	3.13614
62.0432	2.02835	4.01749	3.02292	62.0432	3.47824	3.64975	2.59384	3.24061
62.2897	2.02042	3.83591	2.92816	62.2897	3.34091	3.49991	2.49496	3.11193
62.5372	2.04483	3.95187	2.99835	62.5372	3.35617	3.6116	2.45102	3.1396
62.7856	2.03903	3.93784	2.98843	62.7856	3.34946	3.46756	2.43698	3.08467
63.035	2.09579	3.88443	2.99011	63.035	3.40958	3.61801	2.55783	3.19514
63.2853	2.14523	3.83621	2.99072	63.2853	3.34976	3.64578	2.57797	3.19117
63.5365	2.01981	3.87527	2.94754	63.5365	3.54935	3.67599	2.6268	3.28405
63.7887	1.97861	3.85849	2.91855	63.7887	3.27255	3.54752	2.59048	3.13685
64.0419	2.05338	3.89053	2.97196	64.0419	3.29666	3.60519	2.61459	3.17215
64.296	2.08023	4.06174	3.07099	64.296	3.27042	3.67905	2.45651	3.13533
64.5511	2.00851	3.81454	2.91153	64.5511	3.28049	3.65005	2.61337	3.1813
64.8072	1.98196	3.99399	2.98798	64.8072	3.5289	3.56522	2.61185	3.23532
65.0642	2.11899	3.90549	3.01224	65.0642	3.44528	3.64334	2.5563	3.21497
65.3223	2.11105	3.86856	2.98981	65.3223	3.3696	3.6467	2.49313	3.16981
65.5813	2.10281	3.85147	2.97714	65.5813	3.4816	3.64029	2.5029	3.20826
65.8412	2.10373	3.75748	2.9306	65.8412	3.41507	3.69583	2.51755	3.20948
66.1022	2.07047	4.0416	3.05603	66.1022	3.41782	3.64243	2.70767	3.25597
66.3642	2.05307	3.93692	2.995	66.3642	3.35587	3.67081	2.58194	3.20287
66.6272	2.06253	3.96072	3.01162	66.6272	3.41415	3.65463	2.57889	3.21589
66.8912	2.10495	3.94424	3.0246	66.8912	3.3226	3.61008	2.61368	3.18212
67.1561	2.02499	3.97446	2.99972	67.1561	3.61893	3.63724	2.59811	3.28476
67.4221	2.05704	3.81851	2.93778	67.4221	3.43887	3.76022	2.61551	3.27153
67.6891	2.01401	3.80051	2.90726	67.6891	3.5524	3.70529	2.63321	3.29697
67.9572	2.01767	3.80234	2.91	67.9572	3.44986	3.68637	2.72018	3.28547
68.2262	2.11533	3.88504	3.00019	68.2262	3.57162	3.85025	2.6973	3.37306
68.4963	2.0015	3.93509	2.9683	68.4963	3.46329	3.63815	2.57156	3.22433
68.7673	1.99661	3.96957	2.98309	68.7673	3.49503	3.6824	2.59689	3.25811
69.0395	2.12631	3.84995	2.98813	69.0395	3.4407	3.79044	2.61429	3.28181
69.3126	2.07413	3.78159	2.92786	69.3126	3.46024	3.67111	2.66983	3.26706
69.5868	2.04025	3.9357	2.98798	69.5868	3.53561	3.84354	2.59933	3.32616
69.8621	2.07504	3.7706	2.92282	69.8621	3.59787	3.67111	2.65274	3.30724
70.1384	2.06406	3.87405	2.96905	70.1384	3.51974	3.73581	2.59201	3.28252
70.4157	2.03293	3.92654	2.97973	70.4157	3.59512	3.84262	2.69547	3.37774
70.6941	2.09122	3.84537	2.96829	70.6941	3.48343	3.81027	2.6799	3.32453
70.9736	1.98959	3.89938	2.94448	70.9736	3.54721	3.73734	2.65396	3.31284
71.2541	2.11472	3.98453	3.04962	71.2541	3.48862	3.75412	2.71255	3.31843
71.5357	2.00577	3.77853	2.89215	71.5357	3.50113	3.69125	2.60117	3.26452
71.8184	2.1788	3.99948	3.08914	71.8184	3.53439	3.76144	2.69547	3.33043
72.1021	2.13852	3.965	3.05176	72.1021	3.55301	3.72635	2.60025	3.2932
72.3869	2.17148	3.85941	3.01544	72.3869	3.41751	3.70499	2.80502	3.30917
72.6729	2.00241	3.79776	2.90008	72.6729	3.65585	3.83377	2.79678	3.4288
72.9598	2.19131	3.93478	3.06304	72.9598	3.6525	3.65738	2.72934	3.34641
73.2479	2.04727	4.04221	3.04474	73.2479	3.62228	3.8475	2.74185	3.40388
73.5371	2.0845	3.91129	2.99789	73.5371	3.64212	3.81851	2.71957	3.3934
73.8274	2.13028	3.8826	3.00644	73.8274	3.51944	3.91617	2.76627	3.40063
74.1188	2.14828	3.99826	3.07327	74.1188	3.59116	3.8063	2.72598	3.37448
74.4113	2.13547	3.90823	3.02185	74.4113	3.5405	3.69217	2.73392	3.3222
74.7049	2.10007	3.91647	3.00827	74.7049	3.65036	3.81973	2.68631	3.38547
74.9996	2.05978	3.93723	2.9985	74.9996	3.54965	3.89084	2.7626	3.40103
75.2955	2.12784	3.83743	2.98264	75.2955	3.60764	3.80325	2.7449	3.38526
75.5925	2.0256	3.83163	2.92861	75.5925	3.58658	3.84354	2.75467	3.39493
75.8906	2.10281	3.93967	3.02124	75.8906	3.6351	3.86581	2.8157	3.43887
76.1898	2.09885	3.81577	2.95731	76.1898	3.64365	3.80295	2.81815	3.42158
76.4902	2.07413	3.91037	2.99225	76.4902	3.68607	3.74283	2.65823	3.36238
76.7918	2.07016	3.84567	2.95791	76.7918	3.65646	3.88504	2.6503	3.39727
77.0944	2.09732	3.82645	2.96188	77.0944	3.73764	3.89114	2.84286	3.49055
77.3983	2.18399	3.90488	3.04444	77.3983	3.63022	3.90488	2.74643	3.42718
77.7033	2.05948	3.85117	2.95533	77.7033	3.65891	3.87253	2.80533	3.44559
78.0094	2.20169	3.88992	3.04581	78.0094	3.58902	3.88535	2.75589	3.41009
78.3167	2.11105	3.7822	2.94663	78.3167	3.66623	3.92166	2.80106	3.46298
78.6252	2.10648	3.94028	3.02338	78.6252	3.67783	3.87039	2.86179	3.47
78.9349	2.1199	3.96469	3.0423	78.9349	3.68057	3.95767	2.79953	3.47926
79.2457	2.11868	3.95737	3.03803	79.2457	3.73062	3.82339	2.80197	3.45199
79.5577	2.13211	4.0184	3.07525	79.5577	3.63297	3.92899	2.8096	3.45719
79.8709	2.10739	3.85269	2.98004	79.8709	3.62686	3.87558	2.77634	3.42626
80.1853	2.04971	3.90884	2.97928	80.1853	3.70926	3.94608	2.84103	3.49879
80.501	2.1785	3.88046	3.02948	80.501	3.75534	4.04221	2.845	3.54752
80.8177	2.1196	3.90549	3.01255	80.8177	3.74863	3.92593	2.81998	3.49818
81.1358	2.07565	4.02115	3.0484	81.1358	3.81027	3.99399	2.80197	3.53541
81.455	2.06375	3.97141	3.01758	81.455	3.7352	3.93539	2.84805	3.50621
81.7754	2.10709	3.97629	3.04169	81.7754	3.79105	3.88168	2.79465	3.48913
82.0971	2.07779	3.95767	3.01773	82.0971	3.91037	3.96835	2.78427	3.55433
82.42	2.1019	3.93173	3.01682	82.42	3.6879	3.94333	2.90878	3.51334
82.7441	2.11441	3.99887	3.05664	82.7441	3.73703	3.90945	2.83524	3.49391
83.0694	2.16232	3.88626	3.02429	83.0694	3.79135	3.92532	2.79495	3.50387
83.396	2.19162	3.85757	3.02459	83.396	3.87802	3.83621	2.74033	3.48485
83.7238	2.19467	3.92685	3.06076	83.7238	3.7941	4.05624	2.91275	3.5877
84.0529	2.15103	3.90915	3.03009	84.0529	3.77243	4.01413	2.77359	3.52005
84.3832	2.11594	3.90884	3.01239	84.3832	3.72757	3.87466	2.79434	3.46552
84.7148	2.20108	4.02176	3.11142	84.7148	3.7709	4.04465	2.94724	3.5876
85.0477	2.14523	3.99155	3.06839	85.0477	3.85391	4.00894	2.94235	3.60173
85.3818	2.01675	4.08493	3.05084	85.3818	3.81699	4.02298	2.83737	3.55911
85.7171	2.11777	3.89481	3.00629	85.7171	3.82614	4.06143	2.88101	3.58953
86.0538	2.05582	3.89511	2.97546	86.0538	3.84445	3.94455	2.82791	3.53897
86.3918	2.21359	4.12369	3.16864	86.3918	3.92899	4.0123	2.89169	3.61099
86.731	2.19315	3.92349	3.05832	86.731	3.84995	3.97659	2.88284	3.56979
87.0715	2.08237	3.88779	2.98508	87.0715	3.87527	4.00864	3.04581	3.64324
87.4134	2.09213	3.91647	3.0043	87.4134	3.83072	4.07852	2.82455	3.57793
87.7565	2.16537	3.87863	3.022	87.7565	3.90518	3.95462	2.90421	3.588
88.1009	2.16934	4.00742	3.08838	88.1009	3.74435	3.99643	2.83676	3.52585
88.4466	2.02774	3.89236	2.96005	88.4466	3.78769	4.16336	2.97318	3.64141
88.7937	2.30515	4.12827	3.21671	88.7937	4.05014	3.99429	2.84622	3.63022
89.1421	2.12448	3.98331	3.05389	89.1421	3.94913	4.09622	2.87399	3.63978
89.4918	2.07474	3.91006	2.9924	89.4918	3.87558	4.05533	2.94388	3.62493
89.8428	2.12875	4.05991	3.09433	89.8428	4.04037	4.11362	2.88254	3.67884
90.1952	2.15225	3.96469	3.05847	90.1952	4.04282	4.09592	2.89444	3.67773
90.5489	2.13943	3.92624	3.03283	90.5489	3.9946	4.12552	2.94998	3.69003
90.904	2.16629	3.9534	3.05985	90.904	3.99612	4.10965	3.03574	3.71384
91.2604	2.16293	3.94913	3.05603	91.2604	3.95859	3.97568	3.02048	3.65158
91.6181	2.11594	3.97354	3.04474	91.6181	3.87619	3.91769	2.99881	3.59756
91.9773	2.13181	4.00589	3.06885	91.9773	4.00436	4.15329	2.90787	3.68851
92.3378	2.27249	4.06296	3.16772	92.3378	4.00192	4.11606	3.01895	3.71231
92.6997	2.08725	3.93539	3.01132	92.6997	4.00284	4.07822	3.05832	3.71313
93.0629	2.1373	3.89206	3.01468	93.0629	3.94974	4.2659	2.93381	3.71648
93.4276	2.12326	3.97842	3.05084	93.4276	3.86246	4.2189	3.116	3.73245
93.7936	2.20596	4.00314	3.10455	93.7936	4.03305	4.17038	3.04001	3.74781
94.161	2.10587	3.93417	3.02002	94.161	4.01413	4.23355	3.08609	3.77792
94.5298	2.19223	4.11819	3.15521	94.5298	4.1188	4.20059	3.0687	3.79603
94.9	2.22641	3.82645	3.02643	94.9	4.1066	4.12003	2.89444	3.70702
95.2717	2.15134	4.07639	3.11386	95.2717	3.95187	4.14291	2.99728	3.69735
95.6447	2.13089	4.00345	3.06717	95.6447	4.10355	4.05869	3.06442	3.74222
96.0192	2.12082	4.02451	3.07267	96.0192	4.02267	4.14352	3.03909	3.73509
96.3951	2.19193	3.98636	3.08915	96.3951	4.09775	4.07761	3.11295	3.76277
96.7724	2.20718	4.06021	3.13369	96.7724	3.99704	4.1835	3.10043	3.76032
97.1511	2.25113	4.08127	3.1662	97.1511	4.10172	4.24423	3.06992	3.80529
97.5313	2.21298	3.94302	3.078	97.5313	4.00894	4.15543	3.07724	3.7472
97.913	2.14615	4.05106	3.09861	97.913	4.02542	4.11179	3.10532	3.74751
98.2961	2.21146	3.95065	3.08106	98.2961	4.2247	4.2244	3.0043	3.8178
98.6806	2.23251	3.93478	3.08364	98.6806	3.98605	4.26559	3.0806	3.77741
99.0667	2.1611	3.99216	3.07663	99.0667	4.14719	4.22348	3.06747	3.81271
99.4542	2.17667	4.04556	3.11111	99.4542	4.14078	4.13345	3.06015	3.77813
99.8431	2.28378	3.98605	3.13492	99.8431	4.10538	4.15451	3.12637	3.79542
100.234	2.09518	3.93906	3.01712	100.234	4.1835	4.21066	3.01498	3.80305
100.626	2.24411	4.07913	3.16162	100.626	4.23752	4.29123	3.17245	3.9004
101.019	2.2258	4.05685	3.14133	101.019	4.26956	4.27689	2.95425	3.83357
101.414	2.23312	3.97141	3.10227	101.414	4.16397	4.3309	3.03452	3.84313
101.81	2.14401	4.05991	3.10196	101.81	4.17099	4.39255	3.15811	3.90722
102.208	2.18552	3.95889	3.0722	102.208	4.15482	4.24545	3.1398	3.84669
102.608	2.24594	4.06693	3.15644	102.608	4.16061	4.20151	3.15933	3.84048
103.009	2.19315	3.89664	3.0449	103.009	4.11087	4.21768	3.15445	3.82767
103.411	2.20169	4.03488	3.11829	103.411	4.14017	4.14719	3.15689	3.81475
103.815	2.26974	3.9772	3.12347	103.815	4.20303	4.13681	3.24905	3.86296
104.221	2.13303	4.05289	3.09296	104.221	4.15024	4.37515	3.14255	3.88931
104.628	2.1611	4.03915	3.10013	104.628	4.18015	4.21738	3.14224	3.84659
105.037	2.15805	4.0477	3.10288	105.037	4.26529	4.41391	3.19534	3.95818
105.447	2.19193	3.97964	3.08579	105.447	4.24515	4.31442	3.12454	3.8947
105.859	2.14005	3.98941	3.06473	105.859	4.19174	4.38187	3.10715	3.89359
106.272	2.20627	4.01443	3.11035	106.272	4.11911	4.37302	3.16116	3.88443
106.687	2.07321	4.06784	3.07052	106.687	4.19571	4.34738	3.13919	3.89409
107.103	2.1785	3.99002	3.08426	107.103	4.24728	4.38889	3.0455	3.89389
107.522	2.12296	4.05197	3.08746	107.522	4.14383	4.35806	3.12332	3.87507
107.941	2.22824	4.10995	3.1691	107.941	4.207	4.26468	3.15292	3.87487
108.363	2.314	4.00711	3.16056	108.363	4.37057	4.32297	3.06961	3.92105
108.785	2.15317	4.06998	3.11158	108.785	4.31839	4.39835	3.34427	4.02034
109.21	2.22488	3.91769	3.07129	109.21	4.35135	4.28879	3.32138	3.98717
109.636	2.16873	4.00009	3.08441	109.636	4.32419	4.40048	3.21457	3.97975
110.064	2.26761	4.0773	3.17246	110.064	4.24057	4.29703	3.23532	3.92431
110.493	2.17361	4.05075	3.11218	110.493	4.2305	4.3364	3.25241	3.93977
110.924	2.25876	3.93845	3.09861	110.924	4.19418	4.38034	3.38364	3.98605
111.357	2.18979	3.9949	3.09234	111.357	4.33121	4.45877	3.35739	4.04912
111.791	2.16415	4.09592	3.13003	111.791	4.2009	4.27994	3.22586	3.90223
112.227	2.09061	3.94943	3.02002	112.227	4.29031	4.4606	3.17764	3.97618
112.665	2.22427	3.96805	3.09616	112.665	4.32632	4.41605	3.18008	3.97415
113.104	2.18185	4.11423	3.14804	113.104	4.36295	4.36935	3.29788	4.01006
113.545	2.267	4.11057	3.18879	113.545	4.42245	4.47922	3.2753	4.05899
113.987	2.13394	4.0477	3.09082	113.987	4.19662	4.39163	3.30338	3.96388
114.432	2.2142	4.09103	3.15261	114.432	4.28421	4.31686	3.22861	3.94323
114.878	2.2023	4.18655	3.19443	114.878	4.50363	4.37485	3.28293	4.0538
115.325	2.13394	4.10843	3.12119	115.325	4.3663	4.45999	3.1218	3.9827
115.775	2.16751	4.08798	3.12774	115.775	4.38492	4.53598	3.2341	4.05167
116.226	2.31979	3.91312	3.11646	116.226	4.4075	4.42856	3.28995	4.042
116.679	2.26334	4.10904	3.18619	116.679	4.37546	4.50821	3.32077	4.06815
117.133	2.23801	4.06937	3.15369	117.133	4.29459	4.40536	3.48282	4.06092
117.59	2.16904	4.15207	3.16056	117.59	4.4664	4.57199	3.23807	4.09215
118.048	2.31003	4.12277	3.2164	118.048	4.44656	4.45328	3.40805	4.10263
118.507	2.18704	3.96378	3.07541	118.507	4.30923	4.55215	3.31619	4.05919
118.969	2.28775	3.96866	3.1282	118.969	4.36691	4.51126	3.37173	4.0833
119.432	2.20596	3.93631	3.07113	119.432	4.38858	4.45938	3.40775	4.08524
119.897	2.31094	3.96164	3.13629	119.897	4.39529	4.50058	3.40561	4.10049
120.364	2.25662	4.06906	3.16284	120.364	4.48532	4.49661	3.34946	4.11046
120.833	2.24686	4.11179	3.17932	120.833	4.32755	4.58969	3.31039	4.07588
121.303	2.267	3.93387	3.10044	121.303	4.37851	4.32846	3.40439	4.03712
121.775	2.20657	4.0184	3.11248	121.775	4.50089	4.53568	3.39676	4.14444
122.249	2.31857	4.03915	3.17886	122.249	4.47342	4.47159	3.47366	4.13956
122.725	2.22794	4.10965	3.1688	122.725	4.49051	4.56406	3.48495	4.17984
123.203	2.29935	4.18167	3.24051	123.203	4.5546	4.63791	3.4465	4.213
123.682	2.19681	4.04099	3.1189	123.682	4.52774	4.5665	3.39737	4.16387
124.163	2.23495	4.06754	3.15125	124.163	4.40781	4.63394	3.35068	4.13081
124.646	2.22153	4.11606	3.1688	124.646	4.43863	4.38614	3.41171	4.07883
125.131	2.29446	3.9946	3.14453	125.131	4.51035	4.52103	3.28201	4.10446
125.618	2.16263	4.05289	3.10776	125.618	4.39713	4.46915	3.38486	4.08371
126.106	2.29721	4.08646	3.19184	126.106	4.61533	4.60342	3.44345	4.22073
126.597	2.22183	4.13315	3.17749	126.597	4.59335	4.56131	3.47183	4.20883
127.089	2.27432	4.08218	3.17825	127.089	4.51187	4.59549	3.53928	4.21555
127.583	2.33658	3.9888	3.16269	127.583	4.68582	4.6608	3.47305	4.27322
128.079	2.25845	4.07486	3.16665	128.079	4.57901	4.69101	3.48892	4.25298
128.577	2.30728	4.01138	3.15933	128.577	4.46274	4.63425	3.50693	4.20131
129.077	2.25845	4.07303	3.16574	129.077	4.59396	4.58908	3.54782	4.24362
129.579	2.26883	4.08737	3.1781	129.579	4.49387	4.62936	3.53958	4.22094
130.083	2.29019	3.93661	3.1134	130.083	4.70779	4.54483	3.43063	4.22775
130.588	2.25784	4.10446	3.18115	130.588	4.57901	4.60251	3.56125	4.24759
131.096	2.20718	3.96011	3.08364	131.096	4.60464	4.76761	3.59085	4.32103
131.605	2.28043	4.11728	3.19886	131.605	4.68521	4.67758	3.51883	4.29387
132.117	2.29996	4.09073	3.19534	132.117	4.61685	4.66751	3.52585	4.27007
132.63	2.25357	4.12521	3.18939	132.63	4.64493	4.65591	3.4404	4.24708
133.145	2.24625	4.1774	3.21182	133.145	4.60373	4.58389	3.45627	4.21463
133.663	2.21054	4.11301	3.16178	133.663	4.75327	4.5549	3.47183	4.26
134.182	2.20047	3.97141	3.08594	134.182	4.66446	4.72275	3.56979	4.319
134.703	2.38846	4.04465	3.21655	134.703	4.68155	4.65958	3.53348	4.29154
135.226	2.19803	4.1124	3.15522	135.226	4.68796	4.65195	3.6235	4.32114
135.751	2.1611	4.12308	3.14209	135.751	4.5311	4.6138	3.51883	4.22124
136.279	2.27219	4.06418	3.16819	136.279	4.73221	4.82559	3.58231	4.38004
136.808	2.23801	4.15695	3.19748	136.808	4.77127	4.71237	3.40591	4.29652
137.339	2.34573	4.0654	3.20556	137.339	4.83017	4.60526	3.5759	4.33711
137.872	2.314	4.01901	3.1665	137.872	4.65225	4.71848	3.56613	4.31229
138.407	2.36862	3.99155	3.18009	138.407	4.68277	4.69254	3.54324	4.30618
138.945	2.27554	4.10873	3.19214	138.945	4.69833	4.83627	3.67172	4.40211
139.484	2.26364	4.15634	3.20999	139.484	4.78806	4.77066	3.60428	4.38767
140.025	2.32224	4.13773	3.22999	140.025	4.87534	4.78836	3.6763	4.44667
140.569	2.33536	4.04221	3.18879	140.569	4.76883	4.82101	3.64059	4.41014
141.114	2.28134	4.08035	3.18085	141.114	4.64462	4.71756	3.66074	4.34097
141.662	2.31064	3.95676	3.1337	141.662	4.64218	4.76547	3.68301	4.36355
142.212	2.32407	4.07669	3.20038	142.212	4.78714	4.6904	3.62534	4.36763
142.763	2.33566	4.10355	3.21961	142.763	4.69162	4.82559	3.66165	4.39295
143.317	2.35672	4.21616	3.28644	143.317	4.74442	4.78256	3.68393	4.40364
143.873	2.35794	4.15756	3.25775	143.873	4.80576	4.84024	3.58536	4.41045
144.431	2.41196	4.09958	3.25577	144.431	4.81583	4.85672	3.57925	4.41727
144.992	2.42722	4.25552	3.34137	144.992	4.69742	4.93729	3.51395	4.38289
145.554	2.29813	4.27414	3.28613	145.554	4.87686	4.70016	3.75656	4.44453
146.119	2.2612	4.04251	3.15186	146.119	4.75143	4.7261	3.67661	4.38471
146.685	2.37656	4.09042	3.23349	146.685	4.77036	4.75357	3.75778	4.42724
147.254	2.3259	4.21066	3.26828	147.254	4.88815	4.86221	3.64883	4.4664
147.825	2.28806	4.12827	3.20817	147.825	4.83292	4.78073	3.6702	4.42795
148.398	2.32559	4.19205	3.25882	148.398	4.77798	4.8259	3.61832	4.4074
148.973	2.25143	4.06357	3.1575	148.973	4.96231	4.76944	3.8298	4.52052
149.551	2.3735	4.16824	3.27087	149.551	4.99588	4.95712	3.67416	4.54239
150.131	2.3616	4.29153	3.32656	150.131	4.9379	4.89731	3.7709	4.53537
150.713	2.26028	4.13742	3.19885	150.713	4.95621	4.85153	3.62106	4.47627
151.297	2.28073	4.13437	3.20755	151.297	4.78531	4.95743	3.68881	4.47718
151.883	2.29904	4.05746	3.17825	151.883	4.87381	4.88205	3.73337	4.49641
152.472	2.38205	4.10934	3.2457	152.472	4.99863	4.89029	3.70773	4.53222
153.063	2.34482	4.05655	3.20069	153.063	5.00717	4.86618	3.6409	4.50475
153.656	2.24472	4.08493	3.16482	153.656	4.99405	4.879	3.64517	4.50607
154.251	2.42844	4.15909	3.29377	154.251	5.0975	5.08438	3.78128	4.65439
154.849	2.35428	4.12033	3.23731	154.849	5.05447	4.8732	3.75931	4.56233
155.449	2.50443	4.16794	3.33618	155.449	5.01114	5.07706	3.77335	4.62052
156.051	2.30606	4.10416	3.20511	156.051	4.89944	4.95438	3.74832	4.53405
156.655	2.29416	4.16519	3.22968	156.655	5.02701	5.04959	3.79257	4.62306
157.262	2.34726	4.19083	3.26905	157.262	4.93423	5.07858	3.74466	4.58582
157.871	2.35458	4.18991	3.27224	157.871	5.08102	5.0499	3.79929	4.6434
158.482	2.44247	4.09195	3.26721	158.482	5.20615	5.09323	3.89023	4.72987
159.096	2.35336	4.10172	3.22754	159.096	5.14084	5.11856	3.82919	4.6962
159.712	2.32895	4.1124	3.22067	159.712	4.8732	5.00198	3.85788	4.57769
160.331	2.36374	4.31595	3.33984	160.331	5.00839	5.10666	3.89847	4.67117
160.951	2.37015	4.22684	3.29849	160.951	4.96262	5.02426	3.83499	4.60729
161.575	2.40799	4.04587	3.22693	161.575	4.97025	4.89029	3.79013	4.55022
162.2	2.32803	4.18076	3.2544	162.2	4.99191	4.97208	3.86093	4.60831
162.828	2.42599	4.19693	3.31146	162.828	5.06851	5.17288	3.81149	4.68429
163.458	2.46536	4.22836	3.34686	163.458	5.04745	5.0795	3.99185	4.70627
164.091	2.41714	4.10629	3.26172	164.091	5.04959	4.9202	3.82126	4.59702
164.726	2.36679	4.11179	3.23929	164.726	5.009	5.02518	3.67416	4.56945
165.364	2.27768	4.21219	3.24493	165.364	5.20462	5.14359	3.76755	4.70525
166.003	2.33841	4.189	3.2637	166.003	5.03922	5.13565	3.92563	4.70017
166.646	2.41257	4.03305	3.22281	166.646	5.00076	5.15976	3.85696	4.67249
167.291	2.3848	4.15543	3.27011	167.291	5.10025	5.10483	3.82309	4.67606
167.938	2.40524	4.06967	3.23746	167.938	5.20523	5.01633	3.8414	4.68765
168.588	2.40402	4.22653	3.31528	168.588	5.00717	5.23148	4.0834	4.77402
169.24	2.38449	4.22256	3.30352	169.24	5.19089	5.09109	3.92593	4.73597
169.895	2.37503	4.23508	3.30506	169.895	5.25009	5.13962	3.99704	4.79558
170.552	2.53098	4.18076	3.35587	170.552	5.17563	5.06058	4.00558	4.74726
171.211	2.39059	4.28421	3.3374	171.211	5.10086	5.25345	3.90274	4.75235
171.874	2.41196	4.18198	3.29697	171.874	5.17471	5.13748	4.00497	4.77239
172.538	2.36374	4.18564	3.27469	172.538	5.12222	5.16068	3.91373	4.73221
173.206	2.40738	4.08554	3.24646	173.206	5.26505	5.17624	3.94547	4.79559
173.875	2.48642	4.25095	3.36868	173.875	5.19455	5.33981	3.97354	4.83597
174.548	2.44858	4.16702	3.3078	174.548	5.3035	5.02182	4.00833	4.77788
175.223	2.42783	4.21677	3.3223	175.223	5.30411	5.09079	3.96774	4.78755
175.9	2.43881	4.08066	3.25974	175.9	5.25223	5.18509	3.99155	4.80962
176.58	2.38693	4.20456	3.29575	176.58	5.16403	5.19638	3.98087	4.78043
177.263	2.4559	4.20486	3.33038	177.263	5.09964	5.186	3.95706	4.74757
177.948	2.41745	4.30954	3.3635	177.948	5.31418	5.09659	3.97476	4.79518
178.636	2.37045	4.22897	3.29971	178.636	5.26047	5.21469	4.05167	4.84228
179.326	2.37564	4.21921	3.29743	179.326	5.34042	5.30472	3.98972	4.87829
180.02	2.42813	4.14536	3.28674	180.02	5.39352	5.14053	4.24484	4.9263
180.715	2.47574	4.17191	3.32382	180.715	5.28	5.27359	4.06265	4.87208
181.414	2.34268	4.20975	3.27621	181.414	5.25009	5.21957	4.10477	4.85814
182.115	2.45712	4.1481	3.30261	182.115	5.46127	5.15579	4.04587	4.88764
182.818	2.48734	4.1658	3.32657	182.818	5.32608	5.08835	4.06052	4.82498
183.525	2.53891	4.16641	3.35266	183.525	5.35751	5.34195	4.07516	4.92487
184.234	2.48154	4.11697	3.29926	184.234	5.3154	5.24857	4.02451	4.86283
184.946	2.43576	4.20517	3.32046	184.946	5.37399	5.16708	4.11911	4.88673
185.66	2.45193	4.18777	3.31985	185.66	5.44449	5.24857	4.04007	4.91104
186.377	2.43576	4.14749	3.29163	186.377	5.29221	5.18356	4.11301	4.86293
187.097	2.59232	4.35196	3.47214	187.097	5.24765	5.43167	4.07455	4.91796
187.82	2.41013	4.2366	3.32336	187.82	5.37613	5.24002	4.1539	4.92335
188.545	2.52457	4.21707	3.37082	188.545	5.25772	5.37064	4.01932	4.88256
189.274	2.45285	4.26102	3.35694	189.274	5.3804	5.32974	4.19937	4.96984
190.005	2.46902	4.22043	3.34473	190.005	5.51437	5.31143	4.17313	4.99964
190.738	2.52701	4.21249	3.36975	190.738	5.51285	5.37735	4.10416	4.99812
191.475	2.46536	4.23172	3.34854	191.475	5.41763	5.31479	4.15817	4.96353
192.214	2.44888	4.09531	3.27209	192.214	5.41763	5.17746	4.08463	4.89324
192.956	2.46567	4.15451	3.31009	192.956	5.40085	5.345	4.0535	4.93312
193.701	2.55325	4.17984	3.36655	193.701	5.56931	5.34378	4.26193	5.05834
194.449	2.49191	4.16794	3.32992	194.449	5.52567	5.3923	4.17801	5.03199
195.2	2.49496	4.26437	3.37967	195.2	5.63522	5.46036	4.2247	5.10676
195.954	2.5029	4.21219	3.35755	195.954	5.41946	5.28336	4.19998	4.9676
196.71	2.55081	4.2128	3.3818	196.71	5.33279	5.33463	4.17557	4.94766
197.469	2.57095	4.24698	3.40896	197.469	5.42648	5.40482	4.25613	5.02914
198.231	2.50656	4.26529	3.38593	198.231	5.48508	5.40298	4.05106	4.97971
198.996	2.56058	4.30832	3.43445	198.996	5.58182	5.46738	4.12674	5.05865
199.764	2.42142	4.37119	3.3963	199.764	5.53055	5.39017	4.19937	5.04003
200.535	2.50137	4.35806	3.42971	200.535	5.68863	5.45181	4.31259	5.15101
201.309	2.48642	4.16489	3.32565	201.309	5.49698	5.44418	4.11942	5.02019
202.086	2.38174	4.30832	3.34503	202.086	5.41824	5.49545	4.28513	5.06627
202.866	2.46201	4.28696	3.37448	202.866	5.6572	5.44846	4.31931	5.14166
203.649	2.45773	4.3718	3.41477	203.649	5.52139	5.47684	4.28329	5.09384
204.434	2.52914	4.24118	3.38516	204.434	5.62973	5.46219	4.24149	5.11114
205.223	2.53281	4.37424	3.45352	205.223	5.51071	5.64011	4.25461	5.13514
206.015	2.43271	4.32388	3.3783	206.015	5.66666	5.39627	4.25766	5.10686
206.809	2.57339	4.33762	3.45551	206.809	5.7692	5.68314	4.17526	5.2092
207.607	2.53372	4.24881	3.39126	207.607	5.71335	5.43137	4.34982	5.16485
208.408	2.59201	4.29459	3.4433	208.408	5.62088	5.4689	4.35867	5.14948
209.212	2.54654	4.25095	3.39874	209.212	5.70358	5.60928	4.30954	5.20747
210.019	2.51175	4.2363	3.37403	210.019	5.64316	5.55466	4.41849	5.20544
210.829	2.5563	4.16916	3.36273	210.829	5.57739	5.4686	4.3367	5.12756
211.642	2.58408	4.26224	3.42316	211.642	5.69534	5.43625	4.32877	5.15345
212.458	2.66251	4.23874	3.45063	212.458	5.61447	5.53391	4.16092	5.1031
213.277	2.52914	4.20029	3.36471	213.277	5.63843	5.52261	4.36844	5.17649
214.099	2.54257	4.28574	3.41416	214.099	5.64072	5.65079	4.34067	5.21073
214.925	2.58652	4.42856	3.50754	214.925	5.57877	5.58792	4.29947	5.15539
215.754	2.60818	4.39102	3.4996	215.754	5.72266	5.5571	4.36661	5.21546
216.585	2.54532	4.34494	3.44513	216.585	5.73563	5.56839	4.34616	5.21673
217.42	2.50229	4.27109	3.38669	217.42	5.66833	5.72464	4.5491	5.31402
218.258	2.59506	4.28452	3.43979	218.258	5.76675	5.60623	4.44931	5.2741
219.1	2.49985	4.2308	3.36533	219.1	5.68558	5.64468	4.48349	5.27125
219.944	2.54379	4.32816	3.43598	219.944	5.89523	5.51376	4.36752	5.25884
220.792	2.54166	4.28055	3.41111	220.792	5.76508	5.54611	4.33975	5.21698
221.643	2.48428	4.27444	3.37936	221.643	5.6041	5.52963	4.47647	5.2034
222.497	2.50992	4.33029	3.4201	222.497	5.75851	5.66513	4.52682	5.31682
223.355	2.59598	4.30374	3.44986	223.355	5.83221	5.79971	4.48959	5.37384
224.216	2.53159	4.37454	3.45306	224.216	5.68054	5.59723	4.49936	5.25904
225.08	2.62222	4.24881	3.43551	225.08	5.672	5.5983	4.35501	5.20844
225.947	2.5383	4.21432	3.37631	225.947	5.73105	5.73898	4.6138	5.36128
226.818	2.63229	4.26895	3.45062	226.818	5.87082	5.77438	4.5903	5.41183
227.691	2.57401	4.36661	3.47031	227.691	5.63232	5.75043	4.54727	5.31001
228.569	2.49191	4.25491	3.37341	228.569	5.9079	5.65201	4.50607	5.35533
229.449	2.58286	4.2717	3.42728	229.449	5.96558	5.77515	4.49203	5.41092
230.333	2.59354	4.39774	3.49564	230.333	5.95367	5.83099	4.65256	5.47907
231.221	2.52518	4.36172	3.44345	231.221	6.03683	5.59982	4.46335	5.36667
232.111	2.5972	4.23904	3.41812	232.111	5.92865	5.66132	4.38675	5.32557
233.005	2.44827	4.46335	3.45581	233.005	5.92453	5.8519	4.50607	5.4275
233.903	2.65884	4.27353	3.46619	233.903	5.88409	5.76065	4.52744	5.39073
234.804	2.65579	4.32999	3.49289	234.804	5.94818	5.67764	4.543	5.38961
235.708	2.55966	4.32449	3.44207	235.708	5.95795	5.57388	4.60129	5.37771
236.616	2.6384	4.26651	3.45246	236.616	5.95581	5.75729	4.41208	5.37506
237.527	2.74155	4.29977	3.52066	237.527	5.9111	5.79559	4.54239	5.41636
238.442	2.69241	4.46762	3.58002	238.442	5.88776	5.75455	4.59122	5.41118
239.36	2.65396	4.44656	3.55026	239.36	6.04736	5.70831	4.5903	5.44866
240.282	2.64267	4.33487	3.48877	240.282	5.84518	5.74921	4.48441	5.3596
241.207	2.54044	4.254	3.39722	241.207	5.95581	5.86777	4.60861	5.4774
242.136	2.6442	4.42459	3.53439	242.136	5.94635	5.76157	4.64462	5.45085
243.068	2.70676	4.32938	3.51807	243.068	5.9137	5.79254	4.6843	5.46351
244.004	2.5972	4.39072	3.49396	244.004	5.98694	5.76416	4.63821	5.4631
244.943	2.61642	4.38187	3.49915	244.943	6.09207	5.7048	4.5433	5.44672
245.886	2.60269	4.31015	3.45642	245.886	6.17126	5.88303	4.69284	5.58238
246.833	2.64969	4.28848	3.46908	246.833	6.14197	5.81635	4.62448	5.5276
247.783	2.62375	4.46945	3.5466	247.783	5.91049	5.79575	4.7554	5.48721
248.736	2.64694	4.41788	3.53241	248.736	6.04462	5.98114	4.63913	5.55496
249.694	2.59293	4.27231	3.43262	249.694	6.13037	5.99792	4.68887	5.60572
250.655	2.65182	4.41422	3.53302	250.655	6.07956	5.91965	4.60434	5.53452
251.62	2.69852	4.31625	3.50739	251.62	6.13998	6.01395	4.59976	5.58456
252.588	2.58957	4.42093	3.50525	252.588	6.06979	5.78949	4.75967	5.53965
253.56	2.6796	4.42368	3.55164	253.56	6.17065	5.86197	4.8085	5.61371
254.536	2.6918	4.56284	3.62732	254.536	6.12564	5.78751	4.75662	5.55659
255.515	2.81693	4.35501	3.58597	255.515	6.10184	5.85495	4.62753	5.52811
256.498	2.71591	4.31442	3.51517	256.498	6.12747	5.85785	4.61014	5.53182
257.485	2.73392	4.45236	3.59314	257.485	6.10123	5.92194	4.70566	5.57628
258.476	2.67258	4.3425	3.50754	258.476	6.35162	5.94284	4.71817	5.67088
259.47	2.66983	4.30252	3.48618	259.47	6.00601	5.92224	4.83017	5.58614
260.469	2.64206	4.43588	3.53897	260.469	6.27487	6.06125	4.67575	5.67062
261.471	2.66159	4.48441	3.573	261.471	6.07788	5.88196	4.9028	5.62088
262.477	2.66953	4.53934	3.60444	262.477	6.23352	5.9465	4.74319	5.64107
263.486	2.59842	4.45358	3.526	263.486	6.18637	5.93674	4.81461	5.64591
264.5	2.668	4.45145	3.55973	264.5	6.20148	5.8844	5.04929	5.71172
265.517	2.59933	4.39987	3.4996	265.517	6.34659	5.91843	4.74472	5.66991
266.539	2.7092	4.40323	3.55621	266.539	6.25702	6.00784	4.75204	5.6723
267.564	2.69852	4.60312	3.65082	267.564	6.34689	5.99014	4.79324	5.71009
268.593	2.62192	4.43558	3.52875	268.593	6.38428	5.98282	4.89487	5.75399
269.626	2.65396	4.54575	3.59985	269.626	6.31378	5.96375	4.65073	5.64275
270.663	2.7504	4.42825	3.58933	270.663	6.26419	6.20026	4.86099	5.77515
271.704	2.67288	4.38461	3.52875	271.704	6.13037	6.01791	4.99283	5.7137
272.749	2.68173	4.3248	3.50326	272.749	6.21231	6.01471	4.72397	5.65033
273.797	2.72263	4.34677	3.5347	273.797	6.34537	6.0408	4.89151	5.75923
274.85	2.70187	4.46762	3.58474	274.85	6.2677	6.11725	4.79874	5.7279
275.907	2.6799	4.37515	3.52752	275.907	6.28204	5.89111	4.84329	5.67215
276.968	2.73911	4.57809	3.6586	276.968	6.19476	6.06842	4.81766	5.69361
278.033	2.7861	4.51523	3.65067	278.033	6.29227	6.01837	4.95193	5.75419
279.102	2.74887	4.54391	3.64639	279.102	6.3739	6.09451	4.89548	5.78796
280.175	2.72781	4.45328	3.59055	280.175	6.36108	6.1322	4.8909	5.79473
281.252	2.71988	4.72092	3.7204	281.252	6.42197	6.11191	4.97238	5.83542
282.333	2.83096	4.41391	3.62243	282.333	6.15097	6.13617	4.84482	5.71065
283.418	2.82303	4.45114	3.63708	283.418	6.26755	6.14975	5.02853	5.81528
284.508	2.86331	4.42032	3.64182	284.508	6.31592	6.19843	4.95773	5.82403
285.601	2.7803	4.52377	3.65203	285.601	6.539	5.98953	4.87595	5.80149
286.699	2.73483	4.42093	3.57788	286.699	6.4444	6.07651	4.95407	5.82499
287.801	2.79922	4.44656	3.62289	287.801	6.62842	6.15433	4.7963	5.85968
288.907	2.7977	4.52896	3.66333	288.907	6.54282	6.25916	4.91806	5.90668
290.018	2.69028	4.46335	3.57681	290.018	6.34811	6.21323	5.03525	5.86553
291.132	2.75986	4.40201	3.58094	291.132	6.35147	6.16364	4.94919	5.82143
292.251	2.81235	4.55551	3.68393	292.251	6.49017	6.04279	4.85001	5.79432
293.374	2.80014	4.41299	3.60656	293.374	6.46027	6.0762	4.92142	5.8193
294.501	2.83096	4.496	3.66348	294.501	6.37115	6.00189	5.08408	5.81904
295.633	2.70737	4.51035	3.60886	295.633	6.43005	6.33072	5.02487	5.92855
296.769	2.85446	4.34647	3.60046	296.769	6.37344	6.26434	4.95895	5.86558
297.909	2.78091	4.4838	3.63235	297.909	6.48071	6.17081	5.01694	5.88949
299.054	2.82303	4.46365	3.64334	299.054	6.58417	6.26099	5.10025	5.9818
300.203	2.77634	4.50912	3.64273	300.203	6.60446	6.28403	5.15579	6.01476
301.356	2.77756	4.43314	3.60535	301.356	6.64215	6.16898	4.91592	5.90902
302.514	2.77603	4.36447	3.57025	302.514	6.56235	6.25305	5.02884	5.94808
303.676	2.84439	4.4606	3.6525	303.676	6.56113	6.16241	5.05722	5.92692
304.843	2.74185	4.57626	3.65906	304.843	6.55502	6.27365	5.0386	5.95576
306.014	2.78885	4.72946	3.75916	306.014	6.4917	6.08109	5.17502	5.91594
307.189	2.76138	4.53445	3.64791	307.189	6.60233	6.36215	5.0914	6.01863
308.369	2.79709	4.54666	3.67188	308.369	6.66794	6.18927	5.09537	5.98419
309.554	2.79343	4.52194	3.65768	309.554	6.53152	6.25473	5.07095	5.9524
310.743	2.88864	4.54178	3.71521	310.743	6.60446	6.33469	5.13443	6.02453
311.936	2.81021	4.55917	3.68469	311.936	6.42708	6.41663	5.03098	5.95823
313.134	2.91885	4.55673	3.73779	313.134	6.63635	6.28906	4.99191	5.97244
314.337	2.90085	4.57596	3.73841	314.337	6.58516	6.12732	4.97879	5.89709
315.544	2.89383	4.36356	3.62869	315.544	6.71989	6.3678	5.18539	6.09103
316.756	2.78366	4.47525	3.62946	316.756	6.7923	6.23154	5.21103	6.07829
317.972	2.88589	4.5079	3.6969	317.972	6.63605	6.47934	4.97452	6.02997
319.193	2.80411	4.50577	3.65494	319.193	6.73691	6.27884	5.03342	6.01639
320.419	2.76199	4.68033	3.72116	320.419	6.53473	6.31058	5.18387	6.00973
321.649	2.91428	4.52713	3.7207	321.649	6.67305	6.33606	5.26413	6.09108
322.884	2.78214	4.6373	3.70972	322.884	6.72821	6.37604	5.22385	6.10937
324.124	2.86911	4.53049	3.6998	324.124	6.72562	6.43723	5.05356	6.07214
325.368	2.79312	4.57047	3.6818	325.368	6.6404	6.52817	5.20187	6.12348
326.617	2.94571	4.60739	3.77655	326.617	6.88103	6.48788	5.0676	6.1455
327.871	2.87674	4.4725	3.67462	327.871	6.77086	6.38641	5.21164	6.12297
329.13	2.98386	4.57077	3.77732	329.13	6.85616	6.52969	5.05508	6.14698
330.394	2.78854	4.55124	3.66989	330.394	6.71875	6.27182	5.28763	6.09273
331.662	2.8392	4.56467	3.70193	331.662	6.79497	6.40823	5.31143	6.17154
332.935	2.93228	4.70627	3.81928	332.935	6.7408	6.41235	5.08133	6.07816
334.213	2.89505	4.63669	3.76587	334.213	6.86028	6.68198	5.31723	6.2865
335.496	2.9213	4.44046	3.68088	335.496	6.856	6.45752	5.25253	6.18868
336.784	2.98386	4.61533	3.7996	336.784	6.70807	6.53046	5.24704	6.16186
338.076	2.93015	4.55612	3.74313	338.076	6.92139	6.40396	5.18234	6.16923
339.374	2.8746	4.52225	3.69842	339.374	6.75323	6.38092	5.14236	6.09217
340.676	2.92221	4.64737	3.78479	340.676	6.87408	6.39908	5.34042	6.20453
341.984	2.84958	4.57474	3.71216	341.984	7.00645	6.56952	5.26627	6.28075
343.296	2.89688	4.65622	3.77655	343.296	6.8013	6.43448	5.29007	6.17528
344.614	2.90726	4.53568	3.72147	344.614	7.03522	6.50848	5.28549	6.2764
345.936	2.94022	4.58328	3.76175	345.936	6.92085	6.65833	5.27786	6.28568
347.264	2.79068	4.48868	3.63968	347.264	6.92581	6.67938	5.39658	6.33392
348.596	2.86179	4.51065	3.68622	348.596	6.97083	6.5184	5.42526	6.30483
349.934	2.98141	4.65775	3.81958	349.934	7.0195	6.6153	5.46097	6.36526
351.277	2.87399	4.62387	3.74893	351.277	6.99402	6.54938	5.28549	6.2763
352.624	2.90268	4.68857	3.79563	352.624	7.02309	6.5979	5.32547	6.31549
353.977	2.91611	4.55002	3.73306	353.977	7.02454	6.44516	5.40604	6.29191
355.335	2.90909	4.5488	3.72894	355.335	7.07321	6.51962	5.41031	6.33438
356.699	3.03848	4.61288	3.82568	356.699	6.84586	6.46866	5.49606	6.27019
358.067	2.93533	4.71085	3.82309	358.067	6.96648	6.69754	5.31387	6.32596
359.441	2.98416	4.58145	3.78281	359.441	7.08862	6.51031	5.48355	6.36083
360.82	2.90115	4.75723	3.82919	360.82	6.93756	6.65115	5.55832	6.38234
362.204	2.98477	4.57565	3.78021	362.204	6.99783	6.67557	5.4863	6.38657
363.593	3.05038	4.64462	3.8475	363.593	7.01317	6.50543	5.46127	6.32662
364.988	2.89902	4.62997	3.7645	364.988	7.11342	6.70425	5.55161	6.45643
366.388	3.11234	4.58603	3.84919	366.388	7.07924	6.60912	5.57755	6.42197
367.794	2.91763	4.63943	3.77853	367.794	6.91193	6.62125	5.52048	6.35122
369.204	3.00735	4.69223	3.84979	369.204	6.87675	6.5123	5.48996	6.293
370.62	2.96097	4.58786	3.77442	370.62	7.13058	6.67	5.43961	6.4134
372.042	2.96921	4.50729	3.73825	372.042	6.92856	6.62964	5.50735	6.35518
373.469	2.9808	4.48135	3.73107	373.469	6.88454	6.50055	5.4631	6.28273
374.901	3.08731	4.48288	3.7851	374.901	7.05673	6.71227	5.49179	6.42026
376.339	3.11844	4.52866	3.82355	376.339	6.99097	6.59607	5.45151	6.34618
377.782	2.99026	4.58389	3.78708	377.782	7.18979	6.65901	5.67795	6.50892
379.231	2.96494	4.6077	3.78632	379.231	7.01988	6.64719	5.55984	6.40897
380.685	3.01773	4.63608	3.82691	380.685	7.04292	6.53419	5.61234	6.39648
382.145	3.15018	4.68277	3.91648	382.145	7.19139	6.79939	5.54825	6.51301
383.61	2.96677	4.57108	3.76893	383.61	6.96678	6.69235	5.60837	6.4225
385.081	3.09647	4.55673	3.8266	385.081	7.12975	6.79489	5.54184	6.48883
386.558	3.02536	4.81613	3.92075	386.558	7.21848	6.64093	5.64346	6.50096
388.04	3.07205	4.70505	3.88855	388.04	7.11227	6.50856	5.54184	6.38756
389.528	3.13339	4.73679	3.93509	389.528	7.11609	6.78047	5.65567	6.51741
391.021	3.03696	4.55399	3.79547	391.021	7.20367	6.66573	5.67429	6.51456
392.52	3.11447	4.86923	3.99185	392.52	7.0871	6.61743	5.55679	6.42044
394.025	3.16086	4.82193	3.99139	394.025	7.16019	6.78711	5.54337	6.49689
395.536	3.02933	4.69101	3.86017	395.536	7.31209	6.74408	5.5275	6.52789
397.052	3.06656	4.70779	3.88718	397.052	7.13173	6.71394	5.44724	6.43097
398.574	3.15994	4.77249	3.96622	398.574	7.21111	6.77704	5.64163	6.54326
400.102	3.07632	4.73831	3.90732	400.102	7.37003	6.78535	5.63522	6.59687
401.636	3.04306	4.8439	3.94348	401.636	7.24316	6.72241	5.57053	6.51203
403.176	2.95944	4.66385	3.81164	403.176	7.35588	6.59081	5.66422	6.53697
404.721	3.17581	4.75662	3.96622	404.721	7.34081	6.82388	5.54825	6.57098
406.272	3.14438	4.66721	3.90579	406.272	7.18342	6.71608	5.49088	6.46346
407.83	3.13522	4.673	3.90411	407.83	7.37968	6.79039	5.62866	6.59958
409.393	3.11203	4.66995	3.89099	409.393	7.42069	6.79062	5.73593	6.64908
410.962	3.09586	4.77707	3.93647	410.962	7.29614	6.75514	5.74371	6.59833
412.537	3.09982	4.81857	3.9592	412.537	7.26517	6.72638	5.62775	6.53977
414.118	3.0571	4.673	3.86505	414.118	7.29168	6.92612	5.7132	6.64367
415.705	3.18344	4.69528	3.93936	415.705	7.50675	6.80092	5.625	6.64422
417.298	3.1102	4.88113	3.99566	417.298	7.45064	6.83174	5.67978	6.65405
418.898	3.12576	4.85794	3.99185	418.898	7.41089	6.86829	5.7785	6.68589
420.503	3.05038	4.77585	3.91312	420.503	7.38678	6.78177	5.86624	6.67826
422.114	3.08029	4.74319	3.91174	422.114	7.48146	6.82182	5.64102	6.6481
423.732	3.14499	4.7493	3.94714	423.732	7.45152	6.84082	5.91599	6.73611
425.356	3.20755	4.86404	4.0358	425.356	7.45773	6.92802	5.71304	6.6996
426.986	3.18985	4.78897	3.98941	426.986	7.33768	6.86501	5.76248	6.65506
428.622	3.05954	4.785	3.92227	428.622	7.50183	6.81793	5.61798	6.64591
430.264	3.16544	4.88785	4.02665	430.264	7.46075	6.75545	5.76447	6.66022
431.913	3.07877	4.70932	3.89405	431.913	7.44823	6.98021	5.74417	6.7242
433.567	3.13644	4.75235	3.9444	433.567	7.42668	6.98975	5.77148	6.7293
435.229	3.11417	4.77249	3.94333	435.229	7.56992	6.97243	5.87738	6.80658
436.896	3.23563	4.76364	3.99963	436.896	7.52144	7.01691	5.76965	6.76933
438.57	3.13675	4.92569	4.03122	438.57	7.44728	6.75461	5.73517	6.64569
440.25	3.25577	4.8143	4.03504	440.25	7.43954	6.9619	5.98724	6.79623
441.937	3.18008	4.81094	3.99551	441.937	7.62989	7.10396	5.7106	6.81482
443.63	3.11722	4.99313	4.05518	443.63	7.47646	7.01302	5.89325	6.79424
445.329	3.18222	4.85641	4.01932	445.329	7.74944	6.98952	5.60471	6.78122
447.035	3.16544	4.85672	4.01108	447.035	7.4601	7.07581	5.71106	6.74899
448.748	3.22311	4.90891	4.06601	448.748	7.57706	7.20711	5.77881	6.85433
450.467	3.08762	4.8082	3.94791	450.467	7.43504	6.95244	5.90317	6.76355
452.192	3.16879	4.76944	3.96912	452.192	7.61883	7.10777	5.96542	6.89734
453.924	3.1395	4.87778	4.00864	453.924	7.55047	7.03362	5.76706	6.78372
455.663	3.31131	4.7673	4.0393	455.663	7.54162	6.9902	5.79514	6.77565
457.408	3.30551	4.92874	4.11712	457.408	7.53296	7.02408	5.94589	6.83431
459.16	3.26065	4.88083	4.07074	459.16	7.58442	7.09343	5.82855	6.83547
460.919	3.28323	4.70718	3.99521	460.919	7.71528	6.91498	5.98007	6.87011
462.684	3.33786	4.9324	4.13513	462.684	7.64008	7.15462	5.97458	6.92309
464.456	3.22433	4.91776	4.07104	464.456	7.56088	7.13516	5.82321	6.83975
466.235	3.26859	4.87411	4.07135	466.235	7.44396	7.11021	5.92972	6.82796
468.021	3.15811	4.90982	4.03397	468.021	7.53557	7.29294	5.8757	6.9014
469.813	3.18222	4.86954	4.02588	469.813	7.72186	7.13387	6.22467	7.0268
471.612	3.28903	4.82559	4.05731	471.612	7.65381	7.06146	5.95917	6.89148
473.418	3.24661	4.98001	4.11331	473.418	7.61187	7.24213	5.82001	6.89134
475.231	3.21854	5.01541	4.11698	475.231	7.7471	7.22633	5.83252	6.93532
477.051	3.22525	4.90585	4.06555	477.051	7.78898	7.05879	5.95291	6.93356
478.878	3.3165	4.80148	4.05899	478.878	7.52249	7.19193	5.97137	6.89526
480.711	3.32626	4.83749	4.08188	480.711	7.72001	7.3204	5.95901	6.99981
482.552	3.25058	4.86923	4.0599	482.552	7.61221	7.16835	6.03775	6.93944
484.4	3.15689	4.87381	4.01535	484.4	7.70102	6.9696	6.0878	6.91947
486.254	3.31131	4.96292	4.13712	486.254	7.53624	7.25533	6.15158	6.98105
488.116	3.3345	4.88632	4.11041	488.116	7.82419	7.20184	5.99762	7.00788
489.985	3.25699	4.88815	4.07257	489.985	7.73573	7.1785	5.96512	6.95978
491.861	3.26828	4.82071	4.04449	491.861	7.68753	7.11922	6.05591	6.95422
493.744	3.33939	4.98581	4.1626	493.744	7.9382	7.07085	6.14243	7.05049
495.634	3.40012	4.99313	4.19663	495.634	7.82661	7.15218	5.97687	6.98522
497.532	3.43948	4.87808	4.15878	497.532	7.77864	7.11098	5.97458	6.95473
499.437	3.35617	4.9913	4.17373	499.437	7.73155	7.09084	5.92728	6.91656
501.349	3.29605	4.96597	4.13101	501.349	7.89064	7.14668	6.10779	7.04837
503.268	3.37265	4.87411	4.12338	503.268	7.82223	7.10861	6.10153	7.01079
505.194	3.34457	4.91501	4.12979	505.194	7.82618	7.27848	6.04675	7.05047
507.128	3.29849	5.02823	4.16336	507.128	7.86396	7.07603	6.01379	6.98459
509.07	3.3812	5.06302	4.22211	509.07	7.90648	7.17255	6.06842	7.04915
511.018	3.28659	4.85886	4.07273	511.018	7.79968	7.1505	6.08231	7.01083
512.974	3.3638	4.99802	4.18091	512.974	7.79425	7.13814	6.05927	6.99722
514.938	3.29239	4.96292	4.12766	514.938	7.82615	7.24068	6.03912	7.03532
516.909	3.35892	4.87259	4.11576	516.909	7.97367	7.26807	6.08292	7.10822
518.887	3.3696	5.12741	4.2485	518.887	7.8243	7.35199	6.16776	7.11468
520.873	3.40225	4.96994	4.18609	520.873	7.84596	7.14645	6.3588	7.11707
522.867	3.36441	4.96231	4.16336	522.867	7.89828	7.1994	6.14487	7.08085
524.868	3.48221	5.0502	4.26621	524.868	7.98621	7.21306	6.29196	7.16374
526.877	3.39066	4.91013	4.15039	526.877	7.92191	7.33047	6.13602	7.12947
528.893	3.42117	5.08438	4.25277	528.893	8.10625	7.42489	6.34689	7.29268
530.918	3.42453	5.02457	4.22455	530.918	7.79099	7.3241	6.25473	7.12327
532.949	3.43491	4.8909	4.16291	532.949	7.91694	7.35043	6.1409	7.13609
534.989	3.50845	4.97635	4.2424	534.989	7.92191	7.17251	6.29517	7.12986
537.036	3.37234	4.9205	4.14642	537.036	8.02054	7.32983	6.31454	7.22164
539.091	3.46542	5.02396	4.24469	539.091	7.76207	7.13657	6.17432	7.02432
541.154	3.4642	5.03616	4.25018	541.154	8.02392	7.4118	6.03104	7.15559
543.225	3.49838	5.03555	4.26696	543.225	8.03664	7.41142	6.37665	7.2749
545.304	3.41385	5.01175	4.2128	545.304	7.84782	7.52552	6.203	7.19211
547.391	3.55301	5.08408	4.31855	547.391	7.9776	7.23549	6.29745	7.17018
549.485	3.3876	5.16891	4.27825	549.485	7.87248	7.24453	6.29059	7.13587
551.588	3.49747	5.02884	4.26315	551.588	8.21878	7.26212	6.16165	7.21418
553.698	3.3757	5.01419	4.19495	553.698	8.11213	7.20001	6.09802	7.13672
555.817	3.46115	5.01938	4.24026	555.817	7.92187	7.40219	6.12701	7.15036
557.944	3.39005	4.95987	4.17496	557.944	8.07216	7.39868	6.20956	7.2268
560.078	3.46451	5.14175	4.30313	560.078	8.0161	7.44469	6.33759	7.26613
562.221	3.53287	5.07767	4.30527	562.221	8.28755	7.35348	6.27258	7.30454
564.372	3.46512	5.25436	4.35974	564.372	8.02438	7.46578	6.38275	7.29097
566.531	3.63419	5.10941	4.3718	566.531	8.07375	7.41039	6.29028	7.25814
568.699	3.56644	5.10941	4.33793	568.699	8.08571	7.41219	6.38596	7.29462
570.875	3.52463	5.11246	4.31855	570.875	8.09916	7.37381	6.32446	7.26581
573.059	3.46054	5.18387	4.32221	573.059	8.012	7.53094	6.19385	7.2456
575.251	3.56979	4.97971	4.27475	575.251	8.07815	7.36843	6.24252	7.2297
577.452	3.52402	5.08072	4.30237	577.452	8.15628	7.39361	6.42548	7.32512
579.661	3.54019	5.20309	4.37164	579.661	8.10315	7.54559	6.22269	7.29048
581.878	3.40103	5.18021	4.29062	581.878	8.13931	7.47482	6.37482	7.32965
584.104	3.56247	5.03952	4.301	584.104	8.10741	7.48337	6.39847	7.32975
586.338	3.4761	5.103	4.28955	586.338	8.15628	7.37801	6.21185	7.24871
588.581	3.53409	5.05661	4.29535	588.581	8.14182	7.57988	6.37131	7.36434
590.833	3.5759	5.13626	4.35608	590.833	8.17696	7.4789	6.25092	7.30226
593.093	3.56918	5.13443	4.3518	593.093	8.18067	7.53006	6.30814	7.33962
595.361	3.5347	5.03677	4.28573	595.361	8.17481	7.50927	6.32904	7.33771
597.638	3.73093	5.14084	4.43588	597.638	8.20507	7.45659	6.41647	7.35938
599.924	3.59848	5.28976	4.44412	599.924	8.27589	7.35744	6.35559	7.32964
602.219	3.59421	5.09689	4.34555	602.219	8.0526	7.30358	6.43799	7.26472
604.522	3.65646	5.14267	4.39956	604.522	8.30162	7.50587	6.43646	7.41465
606.834	3.5347	5.21835	4.37652	606.834	8.19324	7.45098	6.3353	7.32651
609.155	3.53592	5.02274	4.27933	609.155	8.28009	7.55886	6.55258	7.46384
611.485	3.67844	5.17563	4.42704	611.485	8.29536	7.47253	6.35376	7.37388
613.824	3.73032	5.15701	4.44366	613.824	8.22983	7.58766	6.33514	7.38421
616.171	3.69675	5.15579	4.42627	616.171	8.36681	7.37465	6.53168	7.42438
618.528	3.63632	5.1384	4.38736	618.528	8.29326	7.63607	6.37894	7.43609
620.893	3.75565	5.07858	4.41711	620.893	8.1628	7.48253	6.54312	7.39615
623.267	3.60703	5.1799	4.39346	623.267	8.25982	7.603	6.64871	7.50384
625.651	3.63785	5.16922	4.40353	625.651	8.11996	7.51694	6.49887	7.37859
628.044	3.51089	5.22018	4.36553	628.044	8.24802	7.53437	6.37787	7.38675
630.445	3.58871	5.26596	4.42733	630.445	8.31169	7.71296	6.53671	7.52045
632.856	3.66287	5.31082	4.48684	632.856	8.16645	7.41837	6.43311	7.33931
635.276	3.6824	5.31204	4.49722	635.276	8.48404	7.60586	6.41876	7.50289
637.705	3.67752	5.11246	4.39499	637.705	8.41112	7.69949	6.56494	7.55852
640.144	3.68393	5.26474	4.47433	640.144	8.25092	7.79278	6.41022	7.48464
642.591	3.68332	5.24673	4.46503	642.591	8.35491	7.71011	6.49063	7.51855
645.048	3.77396	5.26779	4.52088	645.048	8.14413	7.46773	6.3649	7.32559
647.515	3.72513	5.28366	4.5044	647.515	8.41915	7.63958	6.44714	7.50196
649.991	3.79074	5.16708	4.47891	649.991	8.4079	7.58717	6.539	7.51136
652.476	3.78403	5.38315	4.58359	652.476	8.38804	7.49409	6.45905	7.44706
654.971	3.5704	5.27023	4.42031	654.971	8.25508	7.52941	6.46973	7.41807
657.475	3.73001	5.18631	4.45816	657.475	8.35819	7.68318	6.41891	7.48676
659.989	3.69003	5.22507	4.45755	659.989	8.48034	7.64977	6.47644	7.53552
662.512	3.67996	5.26108	4.47052	662.512	8.54523	7.61181	6.6037	7.58691
665.045	3.78647	5.24704	4.51675	665.045	8.57517	7.70103	6.63826	7.63815
667.587	3.72086	5.35965	4.54026	667.587	8.34743	7.61675	6.59142	7.51853
670.14	3.68881	5.21683	4.45282	670.14	8.47439	7.6762	6.51306	7.55455
672.702	3.78769	5.34348	4.56558	672.702	8.68511	7.57524	6.65466	7.63834
675.273	3.77884	5.2211	4.49997	675.273	8.29903	7.56687	6.69182	7.51924
677.855	3.83804	5.21439	4.52621	677.855	8.24123	7.73872	6.59691	7.52562
680.446	3.83469	5.28336	4.55903	680.446	8.44978	7.66691	6.55212	7.55627
683.047	3.82339	5.18234	4.50286	683.047	8.38791	7.6388	6.688	7.57157
685.658	3.85452	5.26413	4.55932	685.658	8.49297	7.76363	6.75156	7.66939
688.279	3.98788	5.37796	4.68292	688.279	8.6401	7.59575	6.65291	7.62959
690.911	3.75412	5.29068	4.5224	690.911	8.59688	7.69947	6.59332	7.62989
693.552	3.81912	5.20645	4.51279	693.552	8.49361	7.6417	6.77353	7.63628
696.203	3.84933	5.26871	4.55902	696.203	8.4589	7.58602	6.47652	7.50715
698.864	3.86581	5.31693	4.59137	698.864	8.56754	7.70218	6.64833	7.63935
701.535	3.86551	5.46432	4.66491	701.535	8.60126	7.65793	6.83022	7.69647
704.217	3.87009	5.19089	4.53049	704.217	8.55068	7.69388	6.58379	7.60945
706.908	3.68576	5.40878	4.54727	706.908	8.64887	7.71597	6.7395	7.70145
709.61	3.87222	5.50858	4.6904	709.61	8.66421	7.71818	6.7765	7.71963
712.323	3.86398	5.33401	4.599	712.323	8.58498	7.80785	6.68983	7.69422
715.045	3.8353	5.37277	4.60403	715.045	8.54549	7.8002	6.6835	7.6764
717.778	3.92776	5.42892	4.67834	717.778	8.5622	7.59853	6.63773	7.59949
720.521	3.8472	5.36118	4.60419	720.521	8.62896	7.75087	6.55167	7.64383
723.275	3.93417	5.345	4.63959	723.275	8.5989	7.98072	6.62422	7.73461
726.04	3.89969	5.4335	4.6666	726.04	8.44276	7.78503	6.59241	7.60673
728.814	3.89145	5.53482	4.71313	728.814	8.47958	7.85444	6.81747	7.71716
731.6	3.85849	5.40298	4.63074	731.6	8.49049	7.88149	6.65001	7.674
734.396	3.93906	5.27298	4.60602	734.396	8.55831	7.68127	6.69167	7.64375
737.202	3.83041	5.33127	4.58084	737.202	8.46237	7.78731	6.61865	7.62278
740.02	3.97385	5.43106	4.70246	740.02	8.36803	7.72263	6.88484	7.6585
742.848	3.86887	5.22812	4.54849	742.848	8.46554	7.82141	6.61346	7.63347
745.687	3.93326	5.28854	4.6109	745.687	8.55957	7.88047	6.6832	7.70775
748.536	3.93814	5.42343	4.68079	748.536	8.53592	7.7581	6.66542	7.65315
751.397	4.02847	5.33035	4.67941	751.397	8.67916	7.77473	6.79077	7.74822
754.268	4.0303	5.42618	4.72824	754.268	8.68443	7.79486	6.99341	7.82423
757.15	4.01779	5.37369	4.69574	757.15	8.83434	7.63283	6.75484	7.74067
760.044	4.01016	5.49301	4.75159	760.044	8.75427	7.86926	6.7247	7.78274
762.948	3.98849	5.4216	4.70505	762.948	8.7524	7.64824	6.82823	7.74296
765.863	4.03305	5.52292	4.77799	765.863	8.73047	7.85599	6.9072	7.83122
768.79	3.92563	5.35507	4.64035	768.79	8.56808	7.78097	6.75423	7.70109
771.727	3.98911	5.54672	4.76792	771.727	8.81634	7.91258	6.82556	7.85149
774.676	3.97171	5.50674	4.73922	774.676	8.58418	7.9318	6.71669	7.74422
777.636	3.99612	5.39047	4.69329	777.636	8.68587	7.84294	7.02446	7.85109
780.607	3.96805	5.5574	4.76272	780.607	8.56117	7.68753	6.74126	7.66332
783.59	4.07272	5.29434	4.68353	783.59	8.81454	7.93224	6.67473	7.80717
786.584	3.95737	5.54062	4.74899	786.584	8.83747	8.02066	6.91422	7.92412
789.589	4.0773	5.49789	4.78759	789.589	8.71078	7.66026	6.8055	7.72551
792.606	4.05716	5.32883	4.69299	792.606	8.81119	7.70283	6.89995	7.80466
795.634	3.94943	5.38315	4.66629	795.634	8.95432	7.73222	6.85722	7.84792
798.674	4.14932	5.57449	4.86191	798.674	8.70049	7.89927	6.96358	7.85445
801.725	4.08524	5.65659	4.87092	801.725	8.7793	7.71641	6.91818	7.80463
804.788	4.04587	5.55771	4.80179	804.788	8.73573	7.91058	6.95137	7.86589
807.863	4.0538	5.61172	4.83276	807.863	8.82393	7.84378	6.86142	7.84304
810.949	4.14841	5.54123	4.84482	810.949	8.74359	8.0839	6.94038	7.92262
814.047	4.15573	5.50919	4.83246	814.047	8.64044	7.88904	6.63155	7.72034
817.157	3.97812	5.51987	4.74899	817.157	8.77762	7.82969	7.03346	7.88026
820.279	4.02267	5.53696	4.77981	820.279	8.75206	7.93979	6.93184	7.87456
823.413	4.03427	5.42313	4.7287	823.413	8.5878	8.05122	6.89545	7.84482
826.558	4.18503	5.54062	4.86282	826.558	8.84995	7.96886	6.82114	7.87998
829.716	4.09775	5.40726	4.7525	829.716	8.85391	8.05588	6.7627	7.89083
832.885	4.12186	5.65567	4.88876	832.885	8.99559	7.95581	6.99501	7.98214
836.067	4.10965	5.63797	4.87381	836.067	8.84682	8.05622	7.02713	7.97672
839.261	4.17648	5.54672	4.8616	839.261	8.9624	7.85618	6.82068	7.87975
842.467	4.08737	5.54306	4.81522	842.467	8.93219	7.87763	7.06642	7.95875
845.685	4.20883	5.49728	4.85305	845.685	8.85712	7.95042	6.78864	7.86539
848.915	4.16061	5.53452	4.84756	848.915	8.92441	7.80902	6.93153	7.88832
852.158	4.17801	5.55771	4.86786	852.158	8.8829	7.92191	6.93153	7.91211
855.413	4.06754	5.57297	4.82025	855.413	8.86162	7.96128	6.79451	7.87247
858.68	4.16367	5.62149	4.89258	858.68	8.73192	7.72383	6.82838	7.76138
861.96	4.19662	5.65475	4.92568	861.96	8.88458	7.95466	6.97311	7.93745
865.253	4.0831	5.46814	4.77562	865.253	8.99132	7.84378	6.97639	7.93716
868.558	4.15054	5.51498	4.83276	868.558	8.7532	8.03284	6.97159	7.91921
871.875	4.23935	5.78339	5.01137	871.875	8.99757	8.01296	6.894	7.96818
875.205	4.12338	5.52902	4.8262	875.205	8.91212	7.99191	7.01378	7.9726
878.548	4.20944	5.62408	4.91676	878.548	8.98079	7.89313	6.91734	7.93042
881.903	4.28177	5.5394	4.91058	881.903	8.74619	7.97837	6.99585	7.9068
885.272	4.24179	5.72906	4.98542	885.272	8.95729	7.84667	7.04865	7.95087
888.653	4.12949	5.66544	4.89747	888.653	8.92365	7.85591	6.92009	7.89988
892.047	4.13101	5.58838	4.8597	892.047	9.07524	7.99799	7.16667	8.07997
895.454	4.20639	5.72205	4.96422	895.454	8.79974	7.92183	7.11708	7.94622
898.874	4.207	5.70786	4.95743	898.874	9.09821	8.07251	6.93405	8.03492
902.307	4.25735	5.65872	4.95803	902.307	9.0168	7.9149	6.75453	7.89541
905.753	4.254	5.6134	4.9337	905.753	8.96095	7.98904	6.86226	7.93742
909.212	4.24026	5.56152	4.90089	909.212	9.12666	8.02881	7.06802	8.0745
912.684	4.2305	5.83847	5.03449	912.684	9.16023	7.85917	6.82251	7.9473
916.169	4.29031	5.8461	5.0682	916.169	9.00276	8.03514	6.87057	7.96949
919.668	4.30557	5.79346	5.04951	919.668	8.87184	8.01204	7.07764	7.98717
923.18	4.24698	5.50247	4.87472	923.18	8.92738	8.01648	6.93016	7.95801
926.706	4.29672	5.59616	4.94644	926.706	9.01657	7.92191	7.00699	7.98182
930.245	4.29672	5.6691	4.98291	930.245	8.89214	8.01824	7.18201	8.0308
933.797	4.366	5.72754	5.04677	933.797	9.05685	8.07815	7.04239	8.05913
937.363	4.34647	5.75241	5.04944	937.363	8.96172	8.01083	7.03705	8.0032
940.942	4.3251	5.59296	4.95903	940.942	8.95897	8.00214	7.32521	8.09544
944.535	4.26987	5.56091	4.91539	944.535	9.06464	7.96551	7.1682	8.06612
948.142	4.32968	5.50293	4.9163	948.142	9.15489	7.92191	7.03575	8.03752
951.763	4.35257	5.70831	5.03044	951.763	9.00345	8.20412	6.99409	8.06722
955.397	4.47983	5.76782	5.12383	955.397	9.04381	8.20527	6.92177	8.05695
959.045	4.39865	5.6958	5.04723	959.045	8.87337	8.02071	6.93863	7.94424
962.707	4.40811	5.6311	5.01961	962.707	9.07684	8.29124	6.92467	8.09758
966.383	4.44321	5.8049	5.12406	966.383	9.10461	8.18874	6.97258	8.08864
970.073	4.2894	5.58304	4.93622	970.073	9.07898	7.9995	6.98044	8.01964
973.777	4.36172	5.69077	5.02624	973.777	9.05228	8.11577	7.11952	8.09586
977.495	4.28329	5.9581	5.12069	977.495	9.1227	8.0655	7.16995	8.11938
981.227	4.34616	5.75806	5.05211	981.227	9.09851	8.04983	7.2908	8.14638
984.974	4.52072	5.70404	5.11238	984.974	8.6692	8.15628	7.13875	7.98808
988.735	4.5665	5.79269	5.17959	988.735	8.99223	8.07815	7.29675	8.12238
992.51	4.50638	5.74051	5.12345	992.51	9.0583	8.07815	6.9606	8.03235
996.299	4.40262	5.85892	5.13077	996.299	8.95042	8.15628	7.29485	8.13385
1000.1	4.45511	5.67413	5.06462	1000.1	9.1407	8.14163	7.24167	8.17467
1003.92	4.5018	5.78461	5.14321	1003.92	8.99117	7.99648	7.28241	8.09002
1007.75	4.52866	5.84732	5.18799	1007.75	9.18266	8.04077	7.07817	8.10053
1011.6	4.46274	5.69656	5.07965	1011.6	9.14276	8.21097	7.09908	8.15094
1015.46	4.50729	5.94009	5.22369	1015.46	9.12033	8.14067	7.29866	8.18655
1019.34	4.51584	5.71136	5.1136	1019.34	9.04678	7.96872	7.0771	8.03087
1023.23	4.48288	5.86914	5.17601	1023.23	9.02985	8.19341	7.06551	8.09626
1027.14	4.50089	5.83298	5.16694	1027.14	9.01604	8.12874	7.05505	8.06661
1031.06	4.44748	5.79865	5.12307	1031.06	8.98956	8.06571	7.10995	8.05507
1035	4.59732	5.97778	5.28755	1035	9.2643	7.95574	7.21771	8.14592
1038.95	4.56528	5.81268	5.18898	1038.95	9.15329	8.20001	7.15553	8.16961
1042.91	4.59061	5.76385	5.17723	1042.91	9.00131	8.26438	7.26898	8.17822
1046.9	4.55734	6.05316	5.30525	1046.9	9.02306	8.13113	7.11357	8.08925
1050.89	4.52621	5.97961	5.25291	1050.89	9.33815	8.11556	7.13699	8.1969
1054.9	4.54666	5.79575	5.17121	1054.9	9.10324	8.17942	7.23038	8.17101
1058.93	4.50272	5.858	5.18036	1058.93	8.99429	8.24024	7.20604	8.14686
1062.97	4.59793	5.82947	5.2137	1062.97	9.2215	8.18743	7.22656	8.21183
1067.03	4.59335	5.86487	5.22911	1067.03	8.99727	8.27829	6.91513	8.06356
1071.1	4.57565	5.96451	5.27008	1071.1	9.09286	8.20012	7.34154	8.21151
1075.19	4.58145	5.87738	5.22941	1075.19	9.27414	8.24125	7.27238	8.26259
1079.3	4.61868	5.89447	5.25657	1079.3	9.26735	8.16567	7.23106	8.22136
1083.42	4.59579	5.94849	5.27214	1083.42	9.33762	8.07683	7.22206	8.21217
1087.55	4.5723	5.97198	5.27214	1087.55	9.24446	8.13219	7.19704	8.19123
1091.7	4.62112	5.95108	5.2861	1091.7	9.1143	7.94216	7.13188	8.06278
1095.87	4.68338	5.96542	5.3244	1095.87	8.99773	8.35852	7.20844	8.18823
1100.05	4.63974	5.97137	5.30556	1100.05	9.422	8.42674	7.27264	8.37379
1104.25	4.66629	5.92606	5.29617	1104.25	9.5015	8.09143	7.25826	8.28373
1108.47	4.74197	6.12274	5.43236	1108.47	9.11469	8.27703	7.27211	8.22128
1112.7	4.68185	6.10397	5.39291	1112.7	9.11774	8.10341	7.31808	8.17974
1116.95	4.73984	5.96802	5.35393	1116.95	9.37691	8.35276	7.25861	8.32943
1121.21	4.73343	5.98618	5.3598	1121.21	9.32228	8.18115	7.45277	8.31873
1125.49	4.6431	5.88196	5.26253	1125.49	9.30603	8.04314	7.27741	8.20886
1129.78	4.66751	5.96008	5.31379	1129.78	9.13803	8.31491	7.44675	8.2999
1134.1	4.72092	5.92529	5.3231	1134.1	9.20776	8.20697	7.253	8.22258
1138.42	4.65897	5.9761	5.31753	1138.42	9.18488	8.25801	7.23694	8.22661
1142.77	4.71817	6.00372	5.36095	1142.77	9.25507	8.23166	7.03033	8.17235
1147.13	4.78287	6.04645	5.41466	1147.13	9.3409	8.19286	7.18719	8.24032
1151.51	4.69223	6.06201	5.37712	1151.51	9.06906	8.0652	7.27936	8.13787
1155.9	4.75204	6.07529	5.41366	1155.9	9.34875	8.07158	7.2905	8.23694
1160.32	4.85123	5.87418	5.36271	1160.32	9.22173	8.21615	7.38243	8.27344
1164.74	4.62021	5.96481	5.29251	1164.74	9.30481	8.14207	7.42596	8.29095
1169.19	4.72885	6.06018	5.39452	1169.19	9.35532	8.37679	7.34032	8.35748
1173.65	4.8259	5.98022	5.40306	1173.65	9.26178	8.31808	7.25471	8.27819
1178.13	4.88968	6.07178	5.48073	1178.13	9.28383	8.21825	7.155	8.21903
1182.63	4.74411	6.05164	5.39787	1182.63	9.11713	8.18071	7.29465	8.1975
1187.14	4.88174	6.06659	5.47416	1187.14	9.33113	8.07815	7.46357	8.29095
1191.67	4.92233	5.95169	5.43701	1191.67	9.22302	8.15628	7.31052	8.22994
1196.22	4.78043	6.24725	5.51384	1196.22	9.43771	8.02069	7.3225	8.2603
1200.78	4.74228	5.94772	5.345	1200.78	9.28848	8.00617	7.17716	8.15727
1205.37	5.02304	5.88135	5.45219	1205.37	9.16382	8.1356	7.40746	8.23563
1209.97	4.92935	6.03119	5.48027	1209.97	9.38988	8.24333	7.30438	8.31253
1214.58	4.96231	6.05408	5.5082	1214.58	9.3158	8.21999	7.30358	8.27979
1219.22	4.88663	5.9726	5.42962	1219.22	9.13933	8.40857	7.21447	8.25412
1223.87	4.78104	6.08231	5.43168	1223.87	9.44527	8.25514	7.39285	8.36442
1228.54	4.75601	6.20667	5.48134	1228.54	9.41826	8.35005	7.47066	8.41299
1233.23	5.01511	6.14822	5.58167	1233.23	9.1951	8.31554	7.33791	8.28285
1237.94	4.97208	6.19598	5.58403	1237.94	9.50142	8.29554	7.72373	8.5069
1242.66	4.9498	6.09634	5.52307	1242.66	9.263	8.13962	7.38262	8.26175
1247.4	4.91989	6.19247	5.55618	1247.4	9.42047	8.2962	7.36385	8.36017
1252.16	4.9263	6.15295	5.53963	1252.16	9.35829	8.3217	7.3521	8.34403
1256.94	4.87259	6.34476	5.60867	1256.94	9.42116	8.44261	7.28802	8.38393
1261.74	4.85214	6.25946	5.5558	1261.74	9.30679	8.14316	7.39208	8.28068
1266.55	5.12009	6.13159	5.62584	1266.55	9.20166	8.13162	7.35069	8.22799
1271.38	4.86221	6.17554	5.51887	1271.38	9.30908	8.24612	7.41112	8.32211
1276.24	4.89731	6.23093	5.56412	1276.24	9.50226	8.23606	7.47677	8.40503
1281.11	4.991	6.2439	5.61745	1281.11	9.49348	8.08933	7.38941	8.32407
1285.99	4.96689	6.15402	5.56046	1285.99	9.41055	8.55495	7.40795	8.45782
1290.9	4.94003	6.08215	5.51109	1290.9	9.22226	8.30084	7.4831	8.3354
1295.83	4.94217	6.15952	5.55084	1295.83	9.41811	8.19323	7.37804	8.32979
1300.77	5.02213	6.25137	5.63675	1300.77	9.47289	8.49409	7.3571	8.44136
1305.73	5.02365	6.15768	5.59066	1305.73	9.23157	8.06661	7.50034	8.26617
1310.72	5.07034	6.1911	5.63072	1310.72	9.32892	8.21156	7.52106	8.35385
1315.72	4.98642	6.0997	5.54306	1315.72	9.51782	8.35524	7.38953	8.42086
1320.74	4.99374	6.24313	5.61843	1320.74	9.47212	8.44671	7.53426	8.48436
1325.78	5.08102	6.21719	5.64911	1325.78	9.46434	8.18637	7.34203	8.33091
1330.83	5.17868	6.43982	5.80925	1330.83	9.60754	8.34253	7.43401	8.46136
1335.91	5.12802	6.24435	5.68619	1335.91	9.3708	8.03726	7.35798	8.25535
1341.01	5.20645	6.34308	5.77477	1341.01	9.33517	8.28226	7.5441	8.38718
1346.13	5.01541	6.27518	5.64529	1346.13	9.2247	8.39434	7.40135	8.34013
1351.26	5.12344	6.42487	5.77416	1351.26	9.4487	8.12715	7.51785	8.36457
1356.42	4.88907	6.14578	5.51743	1356.42	9.38087	8.4305	7.33894	8.38344
1361.59	5.13046	6.17645	5.65346	1361.59	9.15985	8.32922	7.55306	8.34738
1366.79	4.99619	6.23047	5.61333	1366.79	9.2083	8.22739	7.35928	8.26499
1372	5.10696	6.3028	5.70488	1372	9.40681	8.30606	7.47234	8.39507
1377.24	5.09689	6.2146	5.65574	1377.24	9.35905	8.42394	7.56325	8.44875
1382.49	4.96506	6.18042	5.57274	1382.49	9.46198	8.24091	7.40295	8.36861
1387.76	5.07553	6.28632	5.68093	1387.76	9.54628	8.22672	7.48554	8.41951
1393.06	5.15488	6.27029	5.71259	1393.06	9.40308	8.17432	7.58926	8.38889
1398.37	5.12314	6.39389	5.75852	1398.37	9.23973	8.36727	7.43267	8.34656
1403.71	5.1149	6.21765	5.66627	1403.71	9.3721	8.18882	7.38419	8.31504
1409.06	5.17899	6.32004	5.74951	1409.06	9.56947	8.3202	7.52632	8.472
1414.44	5.25192	6.46271	5.85731	1414.44	9.4696	8.28176	7.42508	8.39215
1419.84	5.34256	6.37924	5.8609	1419.84	9.42162	8.17892	7.50416	8.36823
1425.25	5.13809	6.3089	5.72349	1425.25	9.57756	8.37969	7.35126	8.43617
1430.69	5.19363	6.41495	5.80429	1430.69	9.54247	8.34866	7.57778	8.48964
1436.15	5.33676	6.37497	5.85586	1436.15	9.43596	8.40984	7.4147	8.42017
1441.63	5.31021	6.2854	5.79781	1441.63	9.41628	8.48307	7.34943	8.41626
1447.13	5.32333	6.44821	5.88577	1447.13	9.51477	8.36792	7.42531	8.436
1452.65	5.21439	6.29456	5.75447	1452.65	9.57977	8.39962	7.37053	8.44997
1458.19	5.21133	6.33179	5.77156	1458.19	9.51317	8.269	7.41795	8.40004
1463.75	5.24582	6.33209	5.78895	1463.75	9.66637	8.28093	7.68772	8.54501
1469.33	5.23453	6.35269	5.79361	1469.33	9.338	8.46401	7.52655	8.44285
1474.94	5.38773	6.44104	5.91439	1474.94	9.42566	8.40096	7.46593	8.43085
1480.56	5.54794	6.51779	6.03286	1480.56	9.56642	8.35411	7.45335	8.45796
1486.21	5.26749	6.33667	5.80208	1486.21	9.36371	8.34009	7.21287	8.30556
1491.88	5.21652	6.42685	5.82169	1491.88	9.42429	8.38997	7.51175	8.442
1497.57	5.34164	6.64352	5.99258	1497.57	9.59106	8.4478	7.64565	8.5615
1503.29	5.22507	6.36093	5.793	1503.29	9.52393	8.45341	7.57835	8.51856
1509.02	5.32944	6.46683	5.89813	1509.02	9.46838	8.25596	7.57797	8.4341
1514.78	5.45456	6.44333	5.94895	1514.78	9.52988	8.17358	7.27875	8.3274
1520.55	5.38254	6.47629	5.92941	1520.55	9.36691	8.31982	7.42882	8.37185
1526.35	5.37735	6.42685	5.9021	1526.35	9.57382	8.22216	7.41478	8.40359
1532.18	5.37094	6.60095	5.98595	1532.18	9.58099	8.31436	7.59609	8.49715
1538.02	5.4744	6.49643	5.98541	1538.02	9.54361	8.34461	7.40192	8.43005
1543.89	5.44968	6.48102	5.96535	1543.89	9.63608	8.32994	7.53021	8.49874
1549.78	5.31784	6.50513	5.91149	1549.78	9.44641	8.33302	7.40349	8.39431
1555.69	5.4747	6.47675	5.97573	1555.69	9.44504	8.22033	7.43767	8.36768
1561.62	5.4866	6.48438	5.98549	1561.62	9.36996	8.52594	7.68444	8.52678
1567.58	5.43686	6.41602	5.92644	1567.58	9.46716	8.4367	7.38773	8.43053
1573.56	5.34409	6.54068	5.94238	1573.56	9.49722	8.35669	7.35592	8.40328
1579.56	5.50888	6.68045	6.09467	1579.56	9.64417	8.3452	7.29424	8.42787
1585.58	5.45914	6.47125	5.96519	1585.58	9.44153	8.33286	7.7705	8.51496
1591.63	5.44662	6.54846	5.99754	1591.63	9.65302	8.29895	7.44858	8.46685
1597.7	5.4985	6.59302	6.04576	1597.7	9.54163	8.31715	7.57915	8.47931
1603.8	5.46341	6.62079	6.0421	1603.8	9.50439	8.27497	7.64675	8.47537
1609.91	5.57144	6.56464	6.06804	1609.91	9.56619	8.48236	7.73403	8.59419
1616.05	5.6163	6.56624	6.09127	1616.05	9.54041	8.42972	7.49943	8.48985
1622.22	5.48599	6.58333	6.03466	1622.22	9.52011	8.31135	7.64671	8.49272
1628.4	5.54855	6.67458	6.11156	1628.4	9.47815	8.65074	7.37816	8.50235
1634.61	5.67245	6.53793	6.10519	1634.61	9.50577	8.39428	7.78988	8.56331
1640.85	5.65414	6.57188	6.11301	1640.85	9.38995	8.33557	7.56107	8.42886
1647.11	5.56778	6.67091	6.11935	1647.11	9.77081	8.29266	7.38594	8.48314
1653.39	5.43045	6.69258	6.06151	1653.39	9.53751	8.35598	7.80298	8.56549
1659.69	5.55557	6.60225	6.07891	1659.69	9.58923	8.2312	7.71252	8.51098
1666.02	5.57907	6.64162	6.11034	1666.02	9.55063	8.53907	7.51198	8.53389
1672.38	5.56076	6.61568	6.08822	1672.38	9.66522	8.38375	7.32964	8.45954
1678.76	5.63644	6.55029	6.09337	1678.76	9.54407	8.1815	7.60817	8.44458
1685.16	5.56931	6.63414	6.10173	1685.16	9.6167	8.6401	7.69329	8.65003
1691.59	5.68558	6.82922	6.2574	1691.59	9.40613	8.28455	7.6572	8.44929
1698.04	5.55862	6.69312	6.12587	1698.04	9.66705	8.32767	7.67845	8.55772
1704.51	5.7399	6.65749	6.19869	1704.51	9.54102	8.11861	7.64275	8.43413
1711.01	5.58228	6.63956	6.11092	1711.01	9.55704	8.25315	7.6458	8.48533
1717.54	5.73425	6.76048	6.24737	1717.54	9.50272	8.44517	7.70382	8.55057
1724.09	5.49484	6.64665	6.07075	1724.09	9.59763	8.36445	7.5016	8.48789
1730.66	5.60989	6.6497	6.12979	1730.66	9.57764	8.46891	7.55337	8.53331
1737.26	5.82809	6.5065	6.1673	1737.26	9.5105	8.32756	7.47555	8.43787
1743.89	5.60211	6.66481	6.13346	1743.89	9.47739	8.31892	7.48665	8.42765
1750.54	5.75287	6.82816	6.29051	1750.54	9.41162	8.42072	7.67952	8.50395
1757.22	5.64728	6.77818	6.21273	1757.22	9.49768	8.29769	7.6442	8.47986
1763.92	5.74951	6.65741	6.20346	1763.92	9.67239	8.26504	7.61387	8.5171
1770.64	5.80566	6.72363	6.26464	1770.64	9.53812	8.29523	7.84744	8.56026
1777.4	5.76736	6.73752	6.25244	1777.4	9.40002	8.38461	7.74101	8.50855
1784.17	5.66483	6.61819	6.14151	1784.17	9.51553	8.46228	7.44072	8.47284
1790.98	5.83801	6.66122	6.24962	1790.98	9.71832	8.31252	7.48646	8.50577
1797.81	5.77118	6.79955	6.28537	1797.81	9.49326	8.43803	7.59369	8.50833
1804.66	5.7962	6.6301	6.21315	1804.66	9.49921	8.4457	7.61402	8.51964
1811.55	5.784	6.53687	6.16043	1811.55	9.52438	8.21747	7.59302	8.44496
1818.45	5.78934	6.87263	6.33099	1818.45	9.47144	8.32111	7.49691	8.42982
1825.39	5.84076	6.74522	6.29299	1825.39	9.73389	8.34974	7.62531	8.56965
1832.35	5.61829	6.78467	6.20148	1832.35	9.32663	8.35152	7.62089	8.43301
1839.34	5.87585	6.64635	6.2611	1839.34	9.52744	8.60245	7.54528	8.55839
1846.35	5.80795	6.76361	6.28578	1846.35	9.70459	8.27446	7.50359	8.49421
1853.39	5.84152	6.89667	6.36909	1853.39	9.6312	8.38139	7.61547	8.54269
1860.46	5.80566	6.78772	6.29669	1860.46	9.60938	8.38127	7.60544	8.53203
1867.55	5.81482	6.89575	6.35529	1867.55	9.75861	8.40038	7.55457	8.57119
1874.67	5.8638	6.8	6.3319	1874.67	9.73892	8.43887	7.73335	8.63705
1881.82	5.87631	6.90483	6.39057	1881.82	9.57855	8.38087	7.71252	8.55731
1889	5.67596	6.81999	6.24798	1889	9.55887	8.30029	7.40074	8.41997
1896.2	5.96252	6.88744	6.42498	1896.2	9.57047	8.35735	7.57759	8.5018
1903.43	5.84457	6.90392	6.37425	1903.43	9.67987	8.44593	7.31251	8.47944
1910.69	6.01639	6.78215	6.39927	1910.69	9.66171	8.41393	7.41348	8.49637
1917.97	5.84305	6.88995	6.3665	1917.97	9.62128	8.57029	7.74261	8.64473
1925.29	5.9465	6.86623	6.40637	1925.29	9.51462	8.33199	7.59949	8.48203
1932.63	5.82748	6.84128	6.33438	1932.63	9.53018	8.33199	7.57744	8.47987
1940	5.87769	6.98639	6.43204	1940	9.43268	8.32249	7.65011	8.46843
1947.39	6.08994	6.90811	6.49902	1947.39	9.53049	8.32228	7.50668	8.45315
1954.82	5.9317	6.87256	6.40213	1954.82	9.41605	8.17642	7.67584	8.42277
1962.27	6.13464	6.86394	6.49929	1962.27	9.5369	8.29329	7.55802	8.46274
1969.76	6.02386	6.91887	6.47137	1969.76	9.49692	8.51931	7.47684	8.49769
1977.27	6.03851	6.7794	6.40895	1977.27	9.80835	8.40033	7.5922	8.60029
1984.81	5.96725	6.87019	6.41872	1984.81	9.34998	8.37509	7.55903	8.42803
1992.37	6.01944	6.89163	6.45554	1992.37	9.66171	8.38034	7.61976	8.55394
1999.97	5.96954	7.02599	6.49777	1999.97	9.50073	8.30179	7.56744	8.45665
2007.6	6.06232	6.85005	6.45618	2007.6	9.63867	8.4359	7.65062	8.57506
2015.25	6.03577	6.9529	6.49433	2015.25	9.35608	8.23641	7.57238	8.38829
2022.93	5.9964	6.86012	6.42826	2022.93	9.37164	8.32268	7.44766	8.38066
2030.65	6.10733	7.09366	6.6005	2030.65	9.64462	8.31631	7.67132	8.54408
2038.39	6.22208	6.89697	6.55952	2038.39	9.69086	8.50262	7.64568	8.61305
2046.16	6.15814	6.94748	6.55281	2046.16	9.27216	8.36269	7.60952	8.41479
2053.96	5.95154	7.02362	6.48758	2053.96	9.71634	8.35562	7.66985	8.5806
2061.79	6.10046	6.76018	6.43032	2061.79	9.47815	8.57689	7.57061	8.54188
2069.65	6.13876	6.95374	6.54625	2069.65	9.32083	8.43571	7.51251	8.42302
2077.54	6.02646	6.97929	6.50287	2077.54	9.48563	8.33092	7.62283	8.47979
2085.47	6.12823	6.9809	6.55457	2085.47	9.59244	8.23624	7.68501	8.50456
2093.42	6.14883	6.80138	6.47511	2093.42	9.60724	8.34145	7.65568	8.53479
2101.4	6.07773	7.11128	6.5945	2101.4	9.45831	8.35299	7.38476	8.39869
2109.41	6.13907	6.94962	6.54434	2109.41	9.60281	8.19092	7.63935	8.47769
2117.45	6.18103	7.01691	6.59897	2117.45	9.44839	8.4214	7.61841	8.49607
2125.53	6.30432	6.95053	6.62742	2125.53	9.44046	8.23406	7.51663	8.39705
2133.63	6.25992	6.77017	6.51505	2133.63	9.75662	8.36449	7.82459	8.64857
2141.76	6.22391	7.21489	6.7194	2141.76	9.61884	8.15422	7.59615	8.4564
2149.93	6.15677	7.05589	6.60633	2149.93	9.62524	8.35403	7.55585	8.51171
2158.13	6.20621	6.98631	6.59626	2158.13	9.65088	8.29685	7.59953	8.51575
2166.35	6.10062	7.15851	6.62956	2166.35	9.60663	8.21187	7.46258	8.42703
2174.61	6.17844	7.09778	6.63811	2174.61	9.66904	8.4227	7.51602	8.53592
2182.9	6.0704	7.0961	6.58325	2182.9	9.55002	8.28501	7.50858	8.44787
2191.22	6.10031	7.03743	6.56887	2191.22	9.45007	8.34591	7.55924	8.45174
2199.58	6.26724	7.01233	6.63978	2199.58	9.58237	8.24772	7.80209	8.54406
2207.96	6.33377	7.08382	6.7088	2207.96	9.43634	8.55263	7.5057	8.49822
2216.38	6.15311	7.03491	6.59401	2216.38	9.46411	8.3145	7.69436	8.49099
2224.83	6.36215	7.12395	6.74305	2224.83	9.68307	8.37021	7.56617	8.53982
2233.31	6.33301	7.00294	6.66798	2233.31	9.65118	8.28514	7.68955	8.54196
2241.83	6.27151	7.17789	6.7247	2241.83	9.5105	8.21691	7.50492	8.41078
2250.37	6.2355	7.17972	6.70761	2250.37	9.72778	8.42434	7.66701	8.60638
2258.95	6.25092	6.96724	6.60908	2258.95	9.67209	8.43777	7.65726	8.58904
2267.56	6.38672	7.1331	6.75991	2267.56	9.80392	8.21384	7.64612	8.55463
2276.21	6.43677	7.07649	6.75663	2276.21	9.73221	8.47582	7.65076	8.6196
2284.89	6.41907	7.16797	6.79352	2284.89	9.72153	8.47948	7.59794	8.59965
2293.6	6.41922	7.29172	6.85547	2293.6	9.66034	8.28608	7.56008	8.50217
2302.34	6.26022	7.06604	6.66313	2302.34	9.69864	8.25039	7.60113	8.51672
2311.12	6.27029	7.25723	6.76376	2311.12	9.57138	8.1631	7.56052	8.43167
2319.93	6.35559	7.19101	6.7733	2319.93	9.64966	8.37334	7.47663	8.49988
2328.77	6.57028	7.11655	6.84342	2328.77	9.46854	8.27454	7.44286	8.39531
2337.65	6.30264	7.19772	6.75018	2337.65	9.59442	8.38617	7.59716	8.52592
2346.56	6.42838	7.14264	6.78551	2346.56	9.67148	8.3102	7.61824	8.53331
2355.5	6.5741	7.20146	6.88778	2355.5	9.45679	8.44616	7.69711	8.53335
2364.48	6.51337	7.18147	6.84742	2364.48	9.47098	8.29407	7.43355	8.39953
2373.5	6.47552	7.14531	6.81042	2373.5	9.67239	8.39098	7.51766	8.52701
2382.55	6.41998	7.23404	6.82701	2382.55	9.5163	8.16343	7.83003	8.50325
2391.63	6.5715	7.14073	6.85611	2391.63	9.63074	8.46931	7.57872	8.55959
2400.74	6.58554	7.35794	6.97174	2400.74	9.58206	8.27391	7.76569	8.54055
2409.9	6.39786	6.95747	6.67766	2409.9	9.62036	8.2892	7.43587	8.44848
2419.08	6.4328	7.11739	6.7751	2419.08	9.63028	8.42102	7.46918	8.50683
2428.3	6.51733	7.24201	6.87967	2428.3	9.40857	8.43325	7.68892	8.51025
2437.56	6.40732	7.32002	6.86367	2437.56	9.45801	8.31221	7.56922	8.44648
2446.85	6.57288	7.14752	6.8602	2446.85	9.64706	8.31252	7.78467	8.58142
2456.18	6.66626	7.17491	6.92058	2456.18	9.59991	8.2592	7.48253	8.44721
2465.54	6.38733	7.28676	6.83704	2465.54	9.56467	8.2798	7.68728	8.51058
2474.94	6.51672	7.28321	6.89996	2474.94	9.40353	8.13673	7.5613	8.36719
2484.37	6.39572	7.42233	6.90902	2484.37	9.53125	8.34194	7.45403	8.44241
2493.84	6.56784	7.39494	6.98139	2493.84	9.68674	8.32798	7.56353	8.52608
2503.35	6.58859	7.10876	6.84868	2503.35	9.63943	8.35989	7.6564	8.55191
2512.89	6.55899	7.22256	6.89077	2512.89	9.71313	8.40927	7.54936	8.55725
2522.47	6.60034	7.24186	6.9211	2522.47	9.62646	8.32119	7.53231	8.49332
2532.09	6.55701	7.27699	6.917	2532.09	9.67163	8.27938	7.56876	8.50659
2541.74	6.54633	7.35546	6.9509	2541.74	9.45709	8.16263	7.53922	8.38631
2551.43	6.62521	7.22904	6.92713	2551.43	9.66797	8.27587	7.54242	8.49542
2561.15	6.63696	7.3391	6.98803	2561.15	9.46152	8.37019	7.59418	8.4753
2570.91	6.49429	7.19734	6.84581	2570.91	9.56238	8.13955	7.70769	8.46987
2580.71	6.42555	7.47063	6.94809	2580.71	9.32724	8.23917	7.47208	8.34616
2590.55	6.56219	7.37656	6.96937	2590.55	9.53888	8.19908	7.68377	8.47391
2600.42	6.61423	7.33173	6.97298	2600.42	9.6138	8.23774	7.62789	8.49314
2610.34	6.56342	7.25151	6.90747	2610.34	9.61487	8.11762	7.82183	8.51811
2620.29	6.58386	7.29385	6.93886	2620.29	9.52133	8.39684	7.72846	8.54888
2630.27	6.67885	7.52617	7.10251	2630.27	9.63455	8.11033	7.38419	8.37636
2640.3	6.6906	7.32841	7.0095	2640.3	9.39697	8.18613	7.60468	8.39593
2650.36	6.60606	7.3103	6.95818	2650.36	9.42245	8.27984	7.61805	8.44011
2660.46	6.66023	7.58987	7.12505	2660.46	9.70551	8.29134	7.50439	8.50041
2670.6	6.70143	7.39933	7.05038	2670.6	9.50592	8.25195	7.63145	8.46311
2680.78	6.8232	7.44392	7.13356	2680.78	9.57672	8.12386	7.52228	8.40762
2691	6.57562	7.32693	6.95127	2691	9.63577	8.30462	7.66956	8.53665
2701.26	6.83281	7.41905	7.12593	2701.26	9.43161	8.30944	7.59548	8.44551
2711.55	6.70021	7.44118	7.0707	2711.55	9.58435	8.25548	7.60748	8.48244
2721.89	6.6288	7.47116	7.04998	2721.89	9.52011	8.25932	7.39697	8.39213
2732.26	6.63712	7.27139	6.95425	2732.26	9.59747	8.21484	7.83906	8.55046
2742.68	6.87508	7.47158	7.17333	2742.68	9.61838	8.27238	7.63937	8.51004
2753.13	6.65367	7.40662	7.03015	2753.13	9.3605	8.27026	7.50988	8.38021
2763.62	6.89056	7.46452	7.17754	2763.62	9.58862	8.15388	7.5869	8.44313
2774.16	6.7205	7.42603	7.07327	2774.16	9.65836	8.17869	7.84075	8.55927
2784.73	6.84082	7.27486	7.05784	2784.73	9.55399	8.35009	7.73674	8.54694
2795.34	6.67084	7.28363	6.97724	2795.34	9.55948	8.20051	7.66352	8.4745
2806	6.58974	7.37465	6.98219	2806	9.42734	8.41381	7.62728	8.48948
2816.69	6.85165	7.62775	7.2397	2816.69	9.48776	8.44852	7.69835	8.54488
2827.43	6.77094	7.603	7.18697	2827.43	9.49631	8.32043	7.65232	8.48969
2838.21	6.72134	7.38663	7.05398	2838.21	9.47418	8.11842	7.71664	8.43641
2849.02	6.89247	7.43008	7.16127	2849.02	9.68643	8.33204	7.47231	8.49693
2859.88	6.85974	7.53391	7.19683	2859.88	9.54819	8.43983	7.69087	8.55963
2870.78	6.75606	7.50244	7.12925	2870.78	9.3634	8.21236	7.77664	8.4508
2881.72	6.83716	7.46906	7.15311	2881.72	9.40109	8.21521	7.70275	8.43968
2892.7	6.78635	7.56485	7.1756	2892.7	9.6666	8.12729	7.48207	8.42532
2903.73	6.74965	7.56516	7.1574	2903.73	9.56879	8.28527	7.65366	8.50257
2914.8	6.73012	7.45914	7.09463	2914.8	9.4664	8.3877	7.72446	8.52619
2925.91	6.85829	7.55325	7.20577	2925.91	9.54948	8.24167	7.88792	8.55969
2937.06	7.09778	7.48852	7.29315	2937.06	9.44984	8.33349	7.63828	8.47387
2948.25	6.8261	7.60239	7.21425	2948.25	9.52385	8.19646	7.60651	8.44227
2959.49	6.74385	7.65755	7.2007	2959.49	9.38179	8.08908	7.58297	8.35128
2970.77	6.81473	7.41886	7.11679	2970.77	9.56711	8.2637	7.59527	8.47536
2982.09	6.76346	7.46914	7.1163	2982.09	9.40468	8.42884	7.58427	8.4726
2993.45	6.92871	7.63248	7.28059	2993.45	9.51958	8.17761	7.51163	8.40294
3004.86	6.93924	7.58907	7.26416	3004.86	9.40353	8.05059	7.72661	8.39358
3016.31	6.89545	7.62131	7.25838	3016.31	9.37187	8.16839	7.59823	8.3795
3027.81	6.93611	7.58427	7.26019	3027.81	9.4352	8.20499	7.5573	8.39916
3039.35	6.89743	7.66701	7.28222	3039.35	9.61037	8.43246	7.58968	8.54417
3050.93	6.94176	7.4754	7.20858	3050.93	9.65645	8.23254	7.71019	8.53306
3062.56	6.78841	7.53826	7.16334	3062.56	9.45488	8.30814	7.55714	8.44005
3074.23	6.7157	7.3991	7.0574	3074.23	9.50264	8.21404	7.58152	8.43273
3085.95	7.03354	7.57076	7.30215	3085.95	9.29924	8.17169	7.71923	8.39672
3097.71	6.84959	7.72039	7.28499	3097.71	9.50195	8.17139	7.48428	8.38587
3109.51	7.04407	7.49424	7.26915	3109.51	9.48128	8.28907	7.52384	8.4314
3121.36	7.12196	7.62177	7.37186	3121.36	9.27376	8.38329	7.49584	8.3843
3133.26	6.95168	7.7416	7.34664	3133.26	9.45419	8.2482	7.52014	8.40751
3145.2	7.0752	7.5565	7.31585	3145.2	9.40346	8.26332	7.51774	8.39484
3157.18	7.03445	7.63865	7.33655	3157.18	9.50233	8.07815	7.65324	8.41124
3169.22	7.0108	7.44183	7.22631	3169.22	9.40994	8.15582	7.40273	8.32283
3181.29	6.91147	7.54728	7.22937	3181.29	9.51675	8.17751	7.65486	8.44971
3193.42	7.13112	7.69592	7.41352	3193.42	9.29756	8.40506	7.53168	8.41143
3205.59	7.06184	7.63771	7.34978	3205.59	9.51004	8.14459	7.70721	8.45395
3217.8	6.93207	7.66962	7.30085	3217.8	9.50111	8.27255	7.53288	8.43551
3230.07	7.06985	7.77119	7.42052	3230.07	9.49539	8.26645	7.53132	8.43105
3242.38	7.12395	7.71482	7.41939	3242.38	9.43558	8.13499	7.59474	8.38844
3254.73	7.12608	7.71652	7.4213	3254.73	9.31343	8.1448	7.64706	8.36843
3267.13	7.19986	7.62779	7.41383	3267.13	9.28482	8.29659	7.69869	8.4267
3279.58	7.06932	7.77458	7.42195	3279.58	9.60594	8.2195	7.70218	8.50921
3292.08	6.94977	7.76554	7.35765	3292.08	9.40887	8.09644	7.53231	8.34587
3304.63	7.12181	7.66167	7.39174	3304.63	9.33052	8.15762	7.60433	8.36416
3317.22	7.14142	7.84037	7.4909	3317.22	9.40727	8.22901	7.58278	8.40635
3329.86	7.0224	7.65598	7.33919	3329.86	9.48395	8.22609	7.66911	8.45972
3342.55	7.20436	7.74559	7.47498	3342.55	9.5491	8.40145	7.40463	8.45173
3355.29	6.95183	7.7198	7.33582	3355.29	9.49104	8.13628	7.62608	8.4178
3368.08	7.10739	7.73518	7.42128	3368.08	9.36989	8.11443	7.7459	8.41007
3380.91	7.18788	7.6371	7.41249	3380.91	9.46526	8.06557	7.55798	8.36294
3393.79	7.24174	7.82133	7.53153	3393.79	9.25186	8.11932	7.61311	8.3281
3406.73	7.05864	7.843	7.45082	3406.73	9.33365	8.25205	7.64156	8.40909
3419.71	7.21199	7.71799	7.46499	3419.71	9.37889	8.26067	7.46513	8.36823
3432.74	7.04956	7.77599	7.41277	3432.74	9.55605	8.2225	7.4202	8.39958
3445.82	7.16812	7.73912	7.45362	3445.82	9.26102	8.262	7.50259	8.34187
3458.95	7.29401	7.83543	7.56472	3458.95	9.35921	8.22527	7.66575	8.41674
3472.13	7.27066	7.92191	7.59628	3472.13	9.282	8.15361	7.53407	8.32323
3485.36	7.25983	7.59708	7.42845	3485.36	9.34258	8.08128	7.61208	8.34531
3498.65	7.06161	7.59243	7.32702	3498.65	9.40346	8.18416	7.62535	8.40432
3511.98	7.18826	7.68442	7.43634	3511.98	9.37653	8.15628	7.50343	8.34541
3525.36	7.25983	7.8257	7.54277	3525.36	9.3058	8.17085	7.63695	8.3712
3538.79	7.34894	7.81828	7.58361	3538.79	9.47311	8.17605	7.72552	8.45823
3552.28	7.11533	7.79066	7.45299	3552.28	9.46922	8.21453	7.60338	8.42904
3565.82	7.20551	7.78576	7.49564	3565.82	9.26682	8.26393	7.52106	8.3506
3579.4	7.22633	7.87174	7.54903	3579.4	9.3531	8.27358	7.57484	8.40051
3593.04	7.23663	7.65642	7.44652	3593.04	9.17496	8.30063	7.8534	8.443
3606.73	7.30541	7.80921	7.55731	3606.73	9.4162	8.29062	7.63523	8.44735
3620.48	7.3745	7.84378	7.60914	3620.48	9.39552	8.07542	7.38827	8.2864
3634.27	7.15096	7.82608	7.48852	3634.27	9.25026	8.18701	7.5581	8.33179
3648.12	7.22866	7.81748	7.52307	3648.12	9.40193	8.07815	7.49428	8.32479
3662.02	7.281	7.80191	7.54146	3662.02	9.25964	8.08249	7.63851	8.32688
3675.98	7.2097	8.03036	7.62003	3675.98	9.17191	8.00437	7.58961	8.2553
3689.98	7.28836	7.95525	7.62181	3689.98	9.34311	8.12317	7.52876	8.33168
3704.05	7.09202	8.06244	7.57723	3704.05	9.3206	8.1122	7.39944	8.27741
3718.16	7.32304	7.84378	7.58341	3718.16	9.30061	8.14663	7.39513	8.28079
3732.33	7.37259	7.85641	7.6145	3732.33	9.32442	8.11189	7.61818	8.3515
3746.55	7.34276	7.88066	7.61171	3746.55	9.50165	8.28503	7.36431	8.38366
3760.83	7.39559	7.81275	7.60417	3760.83	9.20425	8.19764	7.59937	8.33375
3775.16	7.2699	7.97333	7.62162	3775.16	9.35234	8.07815	7.56931	8.33327
3789.54	7.34047	7.87663	7.60855	3789.54	9.45435	8.0412	7.55032	8.34862
3803.98	7.21035	7.94293	7.57664	3803.98	9.36417	8.20541	7.4234	8.33099
3818.47	7.31796	7.88916	7.60356	3818.47	9.04633	8.13112	7.70695	8.2948
3833.02	7.46372	7.92191	7.69281	3833.02	9.31068	8.09318	7.5218	8.30855
3847.63	7.20253	7.91565	7.55909	3847.63	9.27193	7.99436	7.52556	8.26395
3862.29	7.33021	8.00904	7.66962	3862.29	9.3045	8.07815	7.26761	8.21675
3877.01	7.47616	7.97555	7.72586	3877.01	9.2984	7.98922	7.59243	8.29335
3891.78	7.41463	7.90703	7.66083	3891.78	9.43832	8.09173	7.7319	8.42065
3906.61	7.39967	7.89884	7.64926	3906.61	9.30519	7.86654	7.46586	8.21253
3921.49	7.47742	7.82969	7.65356	3921.49	9.30496	7.95251	7.6292	8.29556
3936.44	7.23675	8.15269	7.69472	3936.44	8.97789	8.31252	7.50713	8.26585
3951.44	7.40566	7.92191	7.66378	3951.44	9.35608	8.11404	7.57534	8.34849
3966.49	7.26517	7.89473	7.57995	3966.49	9.36974	8.1164	7.65865	8.3816
3981.6	7.45373	7.92191	7.68782	3981.6	9.26361	7.94073	7.62558	8.27664
3996.78	7.39468	8.09644	7.74556	3996.78	9.1613	8.07467	7.54795	8.26131
4012	7.4054	7.96354	7.68447	4012	9.27361	8.1948	7.64641	8.37161
4027.29	7.56031	7.9582	7.75925	4027.29	9.34814	8.15628	7.62901	8.37781
4042.64	7.38747	7.92281	7.65514	4042.64	9.16756	8.06588	7.48211	8.23852
4058.04	7.46876	8.02485	7.74681	4058.04	9.22203	8.12982	7.39521	8.24902
4073.5	7.45567	7.92324	7.68945	4073.5	9.21349	7.95045	7.46723	8.21039
4089.02	7.46338	8.01451	7.73894	4089.02	9.29779	8.07218	7.49413	8.28803
4104.6	7.37728	8.07815	7.72771	4104.6	9.32594	7.96084	7.25563	8.1808
4120.24	7.45541	7.91141	7.68341	4120.24	9.12766	8.08772	7.55608	8.25715
4135.94	7.38163	8.05587	7.71875	4135.94	9.34875	7.92429	7.59563	8.28956
4151.7	7.39658	8.01221	7.70439	4151.7	9.13605	8.01973	7.52636	8.22738
4167.52	7.51812	8.0168	7.76746	4167.52	9.18549	7.99955	7.44556	8.2102
4183.4	7.49226	8.12656	7.80941	4183.4	9.27872	8.11354	7.53441	8.30889
4199.34	7.58968	7.96378	7.77673	4199.34	9.37439	7.99268	7.50164	8.28957
4215.34	7.37022	8.02822	7.69922	4215.34	9.29619	7.92191	7.59121	8.26977
4231.4	7.37438	8.20546	7.78992	4231.4	9.33884	8.02279	7.32105	8.22756
4247.52	7.56714	7.96221	7.76468	4247.52	9.27147	8.03314	7.44587	8.25016
4263.7	7.42298	7.9013	7.66214	4263.7	9.06677	8.06014	7.39697	8.17463
4279.95	7.44122	8.21711	7.82916	4279.95	9.08585	8.15789	7.51408	8.25261
4296.25	7.52487	8.07815	7.80151	4296.25	9.44168	8.31062	7.4699	8.4074
4312.62	7.63882	7.92191	7.78036	4312.62	9.1481	8.0179	7.65411	8.27337
4329.06	7.53052	7.9763	7.75341	4329.06	8.97835	7.94926	7.45743	8.12835
4345.55	7.72667	8.08896	7.90782	4345.55	9.28955	8.06713	7.3848	8.24716
4362.11	7.57629	8.22159	7.89894	4362.11	9.15993	8.14221	7.66926	8.3238
4378.73	7.5433	8.09653	7.81991	4378.73	9.18213	7.97207	7.44446	8.19955
4395.41	7.59212	8.17084	7.88148	4395.41	9.03046	8.04839	7.41825	8.1657
4412.16	7.66197	8.02457	7.84327	4412.16	9.28467	8.04529	7.41329	8.24775
4428.97	7.74203	8.13198	7.93701	4428.97	9.43092	8.00585	7.48234	8.30637
4445.84	7.6218	8.00199	7.81189	4445.84	9.18808	8.05775	7.51732	8.25438
4462.78	7.46849	8.19551	7.832	4462.78	9.06647	7.9274	7.42336	8.13908
4479.78	7.48863	8.05834	7.77348	4479.78	9.08951	8.08558	7.41505	8.19671
4496.85	7.62815	8.17568	7.90191	4496.85	9.24019	8.12771	7.48859	8.2855
4513.98	7.59115	8.02939	7.81027	4513.98	8.97476	7.85615	7.50301	8.11131
4531.18	7.67969	8.45877	8.06923	4531.18	9.2411	8.04718	7.49981	8.2627
4548.44	7.57248	7.99233	7.7824	4548.44	9.07623	8.04002	7.51179	8.20935
4565.77	7.60906	8.19742	7.90324	4565.77	9.02	8.02168	7.42367	8.15512
4583.17	7.72284	8.23504	7.97894	4583.17	9.24782	8.15628	7.57538	8.32649
4600.63	7.75587	8.15628	7.95608	4600.63	9.21104	8.04338	7.44373	8.23272
4618.16	7.708	8.15536	7.93168	4618.16	9.0136	7.9222	7.55447	8.16342
4635.75	7.73455	8.30681	8.02068	4635.75	9.23309	7.90686	7.37873	8.17289
4653.41	7.60387	8.07031	7.83709	4653.41	8.90175	7.86012	7.43107	8.06431
4671.14	7.53376	8.28508	7.90942	4671.14	8.98903	7.97528	7.43065	8.13165
4688.94	7.62323	8.0983	7.86077	4688.94	9.12422	8.14545	7.4197	8.22979
4706.8	7.5124	8.29403	7.90321	4706.8	9.13887	8.12637	7.57481	8.28002
4724.74	7.67256	8.09617	7.88437	4724.74	9.18037	7.93329	7.53071	8.21479
4742.74	7.68507	8.2952	7.99013	4742.74	9.06036	7.848	7.41337	8.10724
4760.81	7.70892	8.14043	7.92468	4760.81	9.01627	8.0401	7.3394	8.13192
4778.94	7.66373	8.2262	7.94496	4778.94	9.10194	7.8691	7.43652	8.13585
4797.15	7.67616	8.22064	7.9484	4797.15	9.03389	7.72676	7.45968	8.07344
4815.43	7.99136	8.07815	8.03476	4815.43	8.89717	7.92191	7.35134	8.05681
4833.77	7.66563	8.28136	7.97349	4833.77	8.87222	7.79249	7.35996	8.00822
4852.19	7.81445	8.16871	7.99158	4852.19	9.21066	7.88865	7.55547	8.21826
4870.68	7.6536	8.11716	7.88538	4870.68	9.31709	7.84378	7.31796	8.15961
4889.23	7.61715	8.13548	7.87631	4889.23	9.002	8.00752	7.45773	8.15575
4907.86	7.66069	8.02777	7.84423	4907.86	9.00391	7.91986	7.35806	8.09394
4926.56	7.70943	8.12315	7.91629	4926.56	9.07173	7.83835	7.35275	8.08761
4945.33	7.59907	8.09281	7.84594	4945.33	9.00246	7.99494	7.34665	8.11468
4964.17	7.80005	8.19067	7.99536	4964.17	8.95363	7.76051	7.39586	8.03667
4983.08	7.87135	8.34301	8.10718	4983.08	8.93593	7.90483	7.51316	8.11797
5002.06	7.68938	8.172	7.93069	5002.06	9.13841	7.80185	7.54704	8.16243
5021.12	7.70487	8.24923	7.97705	5021.12	8.936	7.83229	7.38976	8.05268
5040.25	7.85501	8.18472	8.01986	5040.25	9.1172	7.92191	7.63546	8.22486
5059.45	7.58858	8.2864	7.93749	5059.45	8.88222	7.84321	7.35409	8.02651
5078.73	7.7059	8.23771	7.9718	5078.73	9.0229	7.85619	7.41001	8.09637
5098.07	7.96817	8.42091	8.19454	5098.07	9.05273	8.042	7.44835	8.18103
5117.5	7.84245	8.15605	7.99925	5117.5	9.02351	8.04846	7.49165	8.18787
5136.99	7.84296	8.25191	8.04744	5136.99	8.90259	7.84374	7.37392	8.04008
5156.56	7.65375	8.45228	8.05302	5156.56	8.86482	7.77929	7.39086	8.01166
5176.21	7.84378	8.42276	8.13327	5176.21	9.1272	7.79113	7.32746	8.08193
5195.93	7.82368	8.30936	8.06652	5195.93	8.96049	7.82955	7.32639	8.03881
5215.72	7.87704	8.3564	8.11672	5215.72	8.92311	7.89864	7.33559	8.05245
5235.59	8.03472	8.12763	8.08117	5235.59	8.94005	7.78553	7.55928	8.09495
5255.54	7.92481	8.41587	8.17034	5255.54	8.90663	7.98524	7.3122	8.06802
5275.56	7.92453	8.3272	8.12586	5275.56	8.99742	7.92191	7.3267	8.08201
5295.66	7.92026	8.30984	8.11505	5295.66	9.0641	7.92936	7.44602	8.14649
5315.83	7.71544	8.28489	8.00017	5315.83	8.86337	7.81529	7.28477	7.98781
5336.08	7.95504	8.18005	8.06754	5336.08	9.05609	7.76843	7.53387	8.11946
5356.41	7.75925	8.43189	8.09557	5356.41	8.8456	8.01011	7.42741	8.09437
[truncated: 2 more rows]

## Sheet: Fig. 5d,f,g
ASCC3NC					ASCC3HR 3'-overhang					ASCC3HR 5'-overhang					ASCC3FL				ASCC3FL+ ASCC2FL
Time [s]	Fluorescence 465 nm	Fluorescence 465 nm	Fluorescence 465 nm	Mean	Time [s]	Fluorescence 465 nm	Fluorescence 465 nm	Fluorescence 465 nm	Mean	Time [s]	Fluorescence 465 nm	Fluorescence 465 nm	Fluorescence 465 nm	Mean	Time [s]	Fluorescence 465 nm	Fluorescence 465 nm	Mean	Time [s]	Fluorescence 465 nm	Fluorescence 465 nm	Fluorescence 465 nm	Mean
0.0022875	2.68265	3.9061	5.60501	4.06459	0.0022875	3.15475	4.5787	5.38681	4.37342	0.0022875	6.23703	5.811	5.44724	5.83176	0.0022875	2.48428	3.14987	2.81707	0.0022875	2.48428	2.32986	3.21915	2.67776
0.004575	2.66983	3.87192	5.38315	3.97497	0.004575	3.22433	4.43222	5.83511	4.49722	0.004575	6.11191	5.681	5.50156	5.76482	0.004575	2.22763	3.08823	2.65793	0.004575	2.38297	2.38937	3.25424	2.67553
0.006875	2.73392	4.01901	5.28549	4.01281	0.006875	3.15536	4.52499	5.60165	4.42733	0.006875	6.15677	5.65353	5.56595	5.79208	0.006875	2.35641	3.13919	2.7478	0.006875	2.38907	2.42813	3.22678	2.68133
0.0091875	2.75131	3.91769	5.43961	4.0362	0.0091875	2.95944	4.46091	5.48477	4.30171	0.0091875	6.185	5.70023	5.55405	5.81309	0.0091875	2.28439	3.05954	2.67197	0.0091875	2.39273	2.41074	3.26584	2.68977
0.0115125	2.76718	3.88321	5.30014	3.98351	0.0115125	3.20847	4.496	5.58273	4.42907	0.0115125	6.28204	5.616	5.59372	5.83059	0.0115125	2.34818	3.03055	2.68937	0.0115125	2.36099	2.35092	3.27591	2.66261
0.0138375	2.71835	4.17831	5.53757	4.14474	0.0138375	3.21121	4.51889	5.47745	4.40252	0.0138375	6.18958	5.66666	5.49606	5.7841	0.0138375	2.31613	3.05435	2.68524	0.0138375	2.5032	2.52487	3.20297	2.74368
0.016175	2.81723	3.9946	5.41702	4.07628	0.016175	3.19199	4.50974	5.53787	4.4132	0.016175	6.28754	5.69839	5.43503	5.80699	0.016175	2.40097	3.14804	2.7745	0.016175	2.33261	2.46964	3.21152	2.67126
0.018525	2.66769	4.04465	5.1207	3.94435	0.018525	3.30673	4.45663	5.43747	4.40028	0.018525	6.11923	5.66177	5.48233	5.75444	0.018525	2.29691	3.10928	2.7031	0.018525	2.34116	2.42783	3.36349	2.71083
0.020875	2.78671	4.02725	5.31235	4.0421	0.020875	3.20633	4.51584	5.52383	4.41533	0.020875	6.27502	5.73715	5.6218	5.87799	0.020875	2.40036	3.11844	2.7594	0.020875	2.29111	2.4733	3.30338	2.68926
0.0232375	2.68845	4.03671	5.05081	3.92532	0.0232375	3.19412	4.6489	5.50674	4.44992	0.0232375	6.20804	5.70786	5.47318	5.79636	0.0232375	2.34299	3.17581	2.7594	0.0232375	2.52151	2.4855	3.2225	2.74317
0.0256125	2.71622	3.8942	5.42648	4.0123	0.0256125	3.21304	4.49936	5.67856	4.46365	0.0256125	6.1557	5.58212	5.41763	5.71848	0.0256125	2.37808	3.19717	2.78763	0.0256125	2.44553	2.44186	3.04337	2.64359
0.028	2.70004	3.94699	5.36392	4.00365	0.028	3.30124	4.31625	5.4808	4.3661	0.028	6.35818	5.68375	5.56168	5.86787	0.028	2.35825	3.18314	2.77069	0.028	2.44858	2.38846	3.34976	2.72893
0.0303875	2.68478	4.11301	5.20645	4.00141	0.0303875	3.26218	4.43344	5.67184	4.45582	0.0303875	6.35117	5.60654	5.57755	5.84509	0.0303875	2.47086	3.15842	2.81464	0.0303875	2.30331	2.40067	3.34549	2.68316
0.0327875	2.82486	3.91159	5.168	3.96815	0.0327875	3.16452	4.55887	5.62119	4.44819	0.0327875	6.23138	5.73349	5.40756	5.79081	0.0327875	2.46445	2.97745	2.72095	0.0327875	2.3262	2.33871	3.19077	2.61856
0.0352	2.86667	4.048	5.32272	4.07913	0.0352	3.34122	4.58908	5.30807	4.41279	0.0352	6.25732	5.59311	5.62241	5.82428	0.0352	2.36282	3.07968	2.72125	0.0352	2.42355	2.45255	3.26736	2.71449
0.0376125	2.76108	3.92258	5.34409	4.00925	0.0376125	3.15048	4.38156	5.55252	4.36152	0.0376125	6.30814	5.62851	5.61325	5.84997	0.0376125	2.46964	3.1575	2.81357	0.0376125	2.42477	2.4324	3.2338	2.69699
0.04005	2.6915	4.10599	5.14999	3.98249	0.04005	3.21823	4.42307	5.45212	4.36447	0.04005	6.35742	5.81955	5.4985	5.89182	0.04005	2.34421	3.17856	2.76138	0.04005	2.4025	2.44064	3.23563	2.69292
0.0424875	2.70828	3.97385	5.32425	4.00213	0.0424875	3.18344	4.76791	5.42404	4.45846	0.0424875	6.27777	5.67429	5.54733	5.83313	0.0424875	2.26578	3.09402	2.6799	0.0424875	2.38052	2.46628	3.24783	2.69821
0.044925	2.72446	3.94363	5.20401	3.95737	0.044925	3.37296	4.48959	5.6871	4.51655	0.044925	6.11954	5.67551	5.59219	5.79575	0.044925	2.3616	3.2225	2.79205	0.044925	2.42111	2.4791	3.2579	2.71937
0.0473875	2.88712	3.99094	5.42496	4.10101	0.0473875	3.31314	4.59366	5.71518	4.54066	0.0473875	6.24924	5.72556	5.504	5.82627	0.0473875	2.33505	3.12973	2.73239	0.0473875	2.38815	2.55722	3.26004	2.73514
0.04985	2.62741	3.84018	5.26505	3.91088	0.04985	3.23959	4.53171	5.39719	4.3895	0.04985	6.23245	5.6221	5.49942	5.78466	0.04985	2.44095	3.18283	2.81189	0.04985	2.38419	2.41257	3.19656	2.66444
0.052325	2.78122	3.99521	5.60379	4.12674	0.052325	3.20267	4.63181	5.63095	4.48848	0.052325	6.26358	5.81192	5.51468	5.86339	0.052325	2.32376	3.16025	2.742	0.052325	2.39273	2.38144	3.24326	2.67248
0.0548125	2.57217	3.96957	5.22079	3.92084	0.0548125	3.20572	4.45114	5.34439	4.33375	0.0548125	6.33057	5.86472	5.43472	5.87667	0.0548125	2.35397	3.15292	2.75345	0.0548125	2.43362	2.53098	3.41751	2.79404
0.0573	2.60788	3.96164	5.42648	3.99867	0.0573	3.20969	4.48715	5.37857	4.35847	0.0573	6.13983	5.71487	5.40726	5.75399	0.0573	2.30637	3.23135	2.76886	0.0573	2.40921	2.37076	3.17307	2.65101
0.0598	2.71103	4.14932	5.2034	4.02125	0.0598	3.51761	4.39713	5.41489	4.44321	0.0598	6.22406	5.69443	5.31906	5.74585	0.0598	2.41257	3.06381	2.73819	0.0598	2.4379	2.40402	3.26523	2.70238
0.0623125	2.71805	4.18747	5.42709	4.11087	0.0623125	3.18253	4.52866	5.34195	4.35105	0.0623125	6.28387	5.73349	5.45609	5.82448	0.0623125	2.32224	3.03024	2.67624	0.0623125	2.28409	2.50931	3.21426	2.66922
0.0648375	2.60635	4.17465	5.24887	4.00996	0.0648375	3.12454	4.63425	5.54642	4.43507	0.0648375	6.17371	5.67184	5.44144	5.76233	0.0648375	2.32193	3.1395	2.73072	0.0648375	2.30453	2.50107	3.27774	2.69445
0.0673625	2.77328	3.99338	5.28305	4.01657	0.0673625	3.20053	4.44809	5.51407	4.38756	0.0673625	6.21674	5.7579	5.327	5.76721	0.0673625	2.36862	3.08914	2.72888	0.0673625	2.40341	2.48001	3.23593	2.70645
0.0699125	2.68112	4.01291	5.41306	4.0357	0.0699125	3.1871	4.54422	5.48599	4.40577	0.0699125	6.23764	5.72067	5.35202	5.77011	0.0699125	2.54227	3.17703	2.85965	0.0699125	2.35519	2.44858	3.20724	2.67034
0.0724625	2.66312	3.79929	5.30319	3.92187	0.0724625	3.22067	4.45053	5.49637	4.38919	0.0724625	6.306	5.67245	5.46555	5.81467	0.0724625	2.39578	3.1456	2.77069	0.0724625	2.36435	2.42661	3.28171	2.69089
0.075025	2.77481	4.01077	5.27359	4.01972	0.075025	3.31009	4.43375	5.34348	4.36244	0.075025	6.17264	5.76675	5.39352	5.77764	0.075025	2.52396	3.09769	2.81083	0.075025	2.38113	2.47055	3.26859	2.70676
0.0775875	2.7742	4.01413	5.21957	4.00263	0.0775875	3.17764	4.57718	5.50095	4.41859	0.0775875	6.16776	5.74112	5.45944	5.78944	0.0775875	2.41348	3.10562	2.75955	0.0775875	2.42996	2.4968	3.2048	2.71052
0.080175	2.98264	4.13101	5.37827	4.16397	0.080175	3.20419	4.49539	5.54062	4.4134	0.080175	6.08429	5.7814	5.30472	5.72347	0.080175	2.30728	3.16452	2.7359	0.080175	2.42264	2.45499	3.18314	2.68692
0.0827625	2.67258	3.95981	5.35202	3.9948	0.0827625	3.21396	4.59335	5.51254	4.43995	0.0827625	6.13617	5.76431	5.31387	5.73812	0.0827625	2.29355	3.20572	2.74964	0.0827625	2.34818	2.52365	3.40988	2.76057
0.0853625	2.74246	4.01108	5.21683	3.99012	0.0853625	3.39371	4.51431	5.53146	4.47983	0.0853625	6.11252	5.84885	5.36331	5.77489	0.0853625	2.43057	3.10989	2.77023	0.0853625	2.49649	2.43088	3.19687	2.70808
0.087975	2.70187	4.09348	5.31784	4.03773	0.087975	3.15323	4.59763	5.33798	4.36295	0.087975	6.05606	5.92117	5.25436	5.74386	0.087975	2.31308	3.15781	2.73544	0.087975	2.48703	2.53067	3.23044	2.74938
0.0905875	2.74094	4.09836	5.24368	4.02766	0.0905875	3.21335	4.41269	5.4277	4.35125	0.0905875	6.1734	5.80521	5.32242	5.76701	0.0905875	2.28928	3.10043	2.69486	0.0905875	2.45651	2.36649	3.33084	2.71795
0.093225	2.7803	3.94302	5.25589	3.99307	0.093225	3.40714	4.40933	5.58304	4.4665	0.093225	6.24222	5.82443	5.34927	5.80531	0.093225	2.36893	3.18802	2.77848	0.093225	2.43454	2.49161	3.34457	2.75691
0.0958625	2.81784	3.9476	5.2095	3.99165	0.0958625	3.34915	4.52652	5.65018	4.50862	0.0958625	6.12732	5.78568	5.35141	5.7548	0.0958625	2.37869	3.23288	2.80579	0.0958625	2.42966	2.50778	3.30582	2.74775
0.0985125	2.64542	4.05197	5.31906	4.00548	0.0985125	3.18008	4.55765	5.50735	4.41503	0.0985125	6.16318	5.82779	5.39078	5.79392	0.0985125	2.28928	3.05435	2.67182	0.0985125	2.37167	2.4971	3.18619	2.68499
0.101163	2.73849	3.87436	5.42709	4.01331	0.101163	3.25577	4.58206	5.47928	4.43904	0.101163	6.10382	5.86533	5.36697	5.77871	0.101163	2.37076	3.11722	2.74399	0.101163	2.36465	2.43027	3.24295	2.67929
0.103837	2.83493	3.89542	5.18448	3.97161	0.103837	3.07388	4.5076	5.56046	4.38065	0.103837	6.28281	5.74692	5.45212	5.82728	0.103837	2.37717	3.10471	2.74094	0.103837	2.45651	2.34451	3.22433	2.67512
0.106513	2.82089	4.13528	5.14359	4.03325	0.106513	3.21243	4.55704	5.4982	4.42256	0.106513	6.18286	5.77408	5.58121	5.84605	0.106513	2.29904	3.16788	2.73346	0.106513	2.38419	2.48154	3.33206	2.7326
0.109213	2.66891	3.92532	5.12833	3.90752	0.109213	3.29239	4.4841	5.42404	4.40018	0.109213	6.34232	5.78171	5.35782	5.82728	0.109213	2.35428	3.24539	2.79983	0.109213	2.4852	2.48642	3.21091	2.72751
0.111912	2.69547	3.98117	5.3093	3.99531	0.111912	3.10379	4.61411	5.5809	4.43293	0.111912	6.19446	5.82169	5.51254	5.8429	0.111912	2.35611	3.22037	2.78824	0.111912	2.45407	2.45773	3.3165	2.74277
0.114625	2.68967	3.91098	5.35782	3.98616	0.114625	3.30368	4.60068	5.66696	4.52377	0.114625	6.16776	5.62576	5.38742	5.72698	0.114625	2.35641	3.12912	2.74276	0.114625	2.28714	2.41013	3.26035	2.65254
0.117338	2.70706	4.1246	5.42435	4.08534	0.117338	3.3107	4.43893	5.39352	4.38105	0.117338	6.07773	5.88104	5.36179	5.77352	0.117338	2.41226	3.1456	2.77893	0.117338	2.38388	2.42966	3.2695	2.69435
0.120075	2.73239	4.2482	5.21713	4.06591	0.120075	3.34641	4.59244	5.51712	4.48532	0.120075	6.28311	5.86319	5.39474	5.84701	0.120075	2.40829	3.22891	2.8186	0.120075	2.34207	2.41989	3.24875	2.67024
0.122813	2.72385	3.94638	5.20615	3.95879	0.122813	3.30551	4.52957	5.62546	4.48685	0.122813	6.15997	5.72495	5.3685	5.75114	0.122813	2.43698	3.14468	2.79083	0.122813	2.44614	2.54715	3.29178	2.76169
0.125563	2.78915	3.98422	5.07004	3.9478	0.125563	3.24722	4.40628	5.64102	4.43151	0.125563	6.16882	5.88928	5.48416	5.84742	0.125563	2.35489	3.18619	2.77054	0.125563	2.52274	2.47208	3.25516	2.74999
0.128325	2.70981	3.89389	5.16617	3.92329	0.128325	3.15018	4.42093	5.56747	4.37953	0.128325	6.11053	5.70572	5.34714	5.72113	0.128325	2.34085	3.10715	2.724	0.128325	2.47452	2.41348	3.35953	2.74918
0.1311	2.59659	3.96835	5.12527	3.89674	0.1311	3.20297	4.46274	5.52292	4.39621	0.1311	6.23428	5.72449	5.39413	5.7843	0.1311	2.42172	3.19717	2.80945	0.1311	2.47208	2.47635	3.27042	2.73962
0.133887	2.63107	3.87924	5.19455	3.90162	0.133887	3.21121	4.59366	5.63431	4.47973	0.133887	6.19568	5.95062	5.37827	5.84152	0.133887	2.44247	3.14835	2.79541	0.133887	2.4379	2.49832	3.34518	2.76047
0.136675	2.65427	3.89725	5.27817	3.94323	0.136675	3.23593	4.44412	5.74448	4.47484	0.136675	6.33194	5.87006	5.41367	5.87189	0.136675	2.42233	3.16238	2.79236	0.136675	2.4678	2.45224	3.22311	2.71438
0.139488	2.72873	4.00467	5.30655	4.01332	0.139488	3.29605	4.55307	5.54153	4.46355	0.139488	6.24069	5.92712	5.3978	5.8552	0.139488	2.42203	3.25577	2.8389	0.139488	2.50687	2.3436	3.1575	2.66932
0.1423	2.81784	3.91464	5.37186	4.03478	0.1423	3.23898	4.60434	5.55618	4.4665	0.1423	6.29318	5.95596	5.43259	5.89391	0.1423	2.33963	3.09067	2.71515	0.1423	2.4382	2.46841	3.32718	2.7446
0.145125	2.6976	3.98941	5.08987	3.92563	0.145125	3.08273	4.61319	5.52109	4.40567	0.145125	6.09238	5.82703	5.40787	5.77576	0.145125	2.34879	3.20633	2.77756	0.145125	2.29965	2.37442	3.17398	2.61602
0.147962	2.7034	3.99002	5.11398	3.9358	0.147962	3.41812	4.4487	5.6163	4.49437	0.147962	6.26205	5.84457	5.41061	5.83908	0.147962	2.37381	3.14041	2.75711	0.147962	2.41135	2.4794	3.24356	2.71144
0.150813	2.6152	3.93265	5.25711	3.93499	0.150813	3.21426	4.53781	5.51559	4.42255	0.150813	6.31119	5.9108	5.37277	5.86492	0.150813	2.35489	3.17429	2.76459	0.150813	2.34573	2.54562	3.26218	2.71784
0.153675	2.73605	4.10507	5.33249	4.05787	0.153675	3.17978	4.50912	5.60257	4.43049	0.153675	6.27045	5.80215	5.21011	5.7609	0.153675	2.45468	3.14316	2.79892	0.153675	2.35794	2.48856	3.22128	2.68926
0.156538	2.68936	3.86612	5.16617	3.90722	0.156538	3.2402	4.55154	5.37582	4.38919	0.156538	6.20041	5.95779	5.38284	5.84701	0.156538	2.42508	3.14713	2.78611	0.156538	2.44675	2.44064	3.18558	2.69099
0.159425	2.64084	4.01749	5.40939	4.02257	0.159425	3.29208	4.42917	5.52872	4.41666	0.159425	6.22177	5.80948	5.37369	5.80165	0.159425	2.40738	3.25729	2.83233	0.159425	2.37564	2.40738	3.26157	2.68153
0.162312	2.70645	3.63693	5.22507	3.85615	0.162312	3.06442	4.24484	5.43015	4.24647	0.162312	6.22116	5.80292	5.4039	5.80933	0.162312	2.35977	3.30734	2.83356	0.162312	2.28714	2.47116	3.27133	2.67654
0.165212	2.64175	4.10049	5.19394	3.97873	0.165212	3.07449	4.57077	5.74722	4.46416	0.165212	6.20163	5.85419	5.31784	5.79122	0.165212	2.32773	3.20053	2.76413	0.165212	2.3558	2.48428	3.23837	2.69282
0.168125	2.76077	3.90213	5.48019	4.0477	0.168125	3.23532	4.68307	5.55527	4.49122	0.168125	6.30249	5.82779	5.42191	5.85073	0.168125	2.34879	3.21762	2.78321	0.168125	2.39914	2.43515	3.21762	2.68397
0.17105	2.72995	4.0416	5.30533	4.02563	0.17105	3.19656	4.65805	5.522	4.45887	0.17105	6.04935	5.88318	5.4509	5.79448	0.17105	2.4382	3.1041	2.77115	0.17105	2.45132	2.41013	3.2283	2.69658
0.173987	2.6915	4.04587	5.39871	4.04536	0.173987	3.18497	4.55246	5.56381	4.43375	0.173987	6.27457	5.80856	5.42648	5.83654	0.173987	2.35031	3.11417	2.73224	0.173987	2.5029	2.38754	3.26553	2.71866
0.176938	2.64328	3.95462	5.2388	3.94557	0.176938	3.27866	4.68674	5.65201	4.53914	0.176938	6.31378	5.84229	5.37613	5.84407	0.176938	2.47726	3.05313	2.76519	0.176938	2.47116	2.45346	3.25241	2.72568
0.1799	2.68021	3.86215	5.439	3.99379	0.1799	3.17825	4.47891	5.62088	4.42601	0.1799	6.25534	5.86151	5.4155	5.84412	0.1799	2.30698	3.18192	2.74445	0.1799	2.44888	2.42233	3.43979	2.77033
0.182863	2.62375	4.04007	5.26413	3.97598	0.182863	3.28354	4.5195	5.3038	4.36895	0.182863	6.20346	5.79666	5.3212	5.77377	0.182863	2.46506	3.15506	2.81006	0.182863	2.48856	2.46262	3.31467	2.75528
0.18585	2.69058	3.9003	5.39291	3.9946	0.18585	3.22128	4.49112	5.65292	4.45511	0.18585	6.10672	5.85052	5.40817	5.78847	0.18585	2.42691	3.26187	2.84439	0.18585	2.444	2.46292	3.31741	2.74144
0.188837	2.70279	4.03427	5.38193	4.03966	0.188837	3.33359	4.42917	5.53604	4.43293	0.188837	6.24084	5.92758	5.41977	5.86273	0.188837	2.31308	3.07602	2.69455	0.188837	2.37198	2.4263	3.24112	2.6798
0.191838	2.75284	3.82034	5.40359	3.99226	0.191838	3.22342	4.49142	5.71091	4.47525	0.191838	6.20453	5.76309	5.38681	5.78481	0.191838	2.35214	3.26004	2.80609	0.191838	2.41135	2.49313	3.28476	2.72975
0.194862	2.58286	4.1951	5.20248	3.99348	0.194862	3.1871	4.56192	5.41367	4.38756	0.194862	6.31439	5.72098	5.32791	5.78776	0.194862	2.41379	3.10257	2.75818	0.194862	2.44766	2.59048	3.20786	2.74867
0.197887	2.8035	3.85849	5.17319	3.94506	0.197887	3.2103	4.54117	5.51071	4.42073	0.197887	6.29517	5.74448	5.39566	5.81177	0.197887	2.43149	3.22189	2.82669	0.197887	2.46353	2.51938	3.15506	2.71266
0.200925	2.69699	4.04678	5.25345	3.99907	0.200925	3.23624	4.60342	5.52048	4.45338	0.200925	6.19827	5.78156	5.37216	5.784	0.200925	2.38266	3.16788	2.77527	0.200925	2.43668	2.41348	3.26096	2.70371
0.203975	2.75406	3.95218	5.30807	4.00477	0.203975	3.20786	4.5726	5.3685	4.38299	0.203975	6.26709	5.8374	5.37888	5.82779	0.203975	2.42203	3.27133	2.84668	0.203975	2.50168	2.43881	3.24203	2.72751
0.207037	2.82425	3.91983	5.19547	3.97985	0.207037	3.15475	4.5314	5.47531	4.38715	0.207037	6.17188	5.94666	5.298	5.80551	0.207037	2.38083	3.14865	2.76474	0.207037	2.41135	2.42538	3.26096	2.69923
0.2101	2.72842	4.03549	5.13687	3.96693	0.2101	3.26248	4.49142	5.62943	4.46111	0.2101	6.25015	5.79987	5.27664	5.77555	0.2101	2.41806	3.10928	2.76367	0.2101	2.36771	2.49435	3.29391	2.71866
0.213188	2.74063	3.8176	5.07828	3.87884	0.213188	3.23502	4.71786	5.45364	4.46884	0.213188	6.13892	5.79147	5.38101	5.77047	0.213188	2.30026	3.18954	2.7449	0.213188	2.36954	2.37564	3.33145	2.69221
0.216287	2.60361	3.96133	5.22171	3.92888	0.216287	3.12302	4.67026	5.69534	4.49621	0.216287	6.30447	5.8522	5.38864	5.84844	0.216287	2.40158	3.07907	2.74033	0.216287	2.34299	2.53525	3.23868	2.70564
0.2194	2.78091	3.94394	5.27603	4.00029	0.2194	3.15567	4.38766	5.73502	4.42612	0.2194	6.16043	5.95337	5.4982	5.87067	0.2194	2.56516	3.17032	2.86774	0.2194	2.37381	2.40311	3.20999	2.6623
0.222512	2.82059	4.09286	5.23911	4.05085	0.222512	3.35403	4.33029	5.60501	4.42978	0.222512	6.27975	5.80826	5.34988	5.81263	0.222512	2.4025	3.18161	2.79205	0.222512	2.40555	2.49557	3.31711	2.73941
0.22565	2.75986	3.89572	5.51712	4.05757	0.22565	3.29025	4.53445	5.39627	4.40699	0.22565	6.26801	5.87265	5.43655	5.85907	0.22565	2.32193	3.2457	2.78381	0.22565	2.34299	2.37808	3.25241	2.65783
0.228787	2.73056	3.97781	5.37827	4.02888	0.228787	3.19778	4.62936	5.38345	4.40353	0.228787	6.11023	5.88257	5.40909	5.80063	0.228787	2.38968	2.98416	2.68692	0.228787	2.38632	2.51511	3.3403	2.74724
0.23195	2.62558	3.98788	5.29861	3.97069	0.23195	3.20236	4.64218	5.53482	4.45979	0.23195	6.1792	5.8078	5.45578	5.81426	0.23195	2.3671	3.10684	2.73697	0.23195	2.43118	2.45468	3.26065	2.7155
0.235113	2.75589	3.82095	5.19943	3.92542	0.235113	3.09616	4.1716	5.59402	4.28726	0.235113	6.36276	5.8252	5.3746	5.85419	0.235113	2.43942	3.1517	2.79556	0.235113	2.44003	2.46292	3.20724	2.7034
0.2383	2.62741	3.88016	5.28244	3.93	0.2383	3.21182	4.71329	5.56168	4.4956	0.2383	6.29517	5.88715	5.38498	5.85577	0.2383	2.36649	3.15323	2.75986	0.2383	2.4321	2.45743	3.24265	2.71073
0.241488	2.75131	4.02023	5.43228	4.06794	0.241488	3.26431	4.60953	5.44601	4.43995	0.241488	6.32004	5.79315	5.39597	5.83639	0.241488	2.41959	3.13766	2.77862	0.241488	2.46292	2.53281	3.19748	2.73107
0.244687	2.8331	3.91769	5.21317	3.98799	0.244687	3.26797	4.39774	5.66574	4.44382	0.244687	6.19568	5.93384	5.33554	5.82169	0.244687	2.30881	3.05466	2.68173	0.244687	2.34085	2.42172	3.31558	2.69272
0.247912	2.63077	3.97293	5.09659	3.9001	0.247912	3.28201	4.59824	5.5983	4.49285	0.247912	6.22849	5.84335	5.40176	5.82453	0.247912	2.41653	3.20114	2.80884	0.247912	2.46262	2.4382	3.2637	2.72151
0.251137	2.91885	3.96652	5.38132	4.0889	0.251137	3.1813	4.53751	5.56686	4.42856	0.251137	6.24481	5.90683	5.30258	5.81807	0.251137	2.51022	3.21701	2.86362	0.251137	2.37137	2.31583	3.2576	2.64827
0.254375	2.72964	4.0593	5.2272	4.00538	0.254375	3.22006	4.63303	5.30655	4.38655	0.254375	6.23154	5.91446	5.37704	5.84101	0.254375	2.35092	3.24783	2.79937	0.254375	2.36282	2.40921	3.33084	2.70096
0.257625	2.79526	4.00467	5.30991	4.03661	0.257625	3.29391	4.44443	5.64987	4.46274	0.257625	6.12259	5.82474	5.33066	5.75933	0.257625	2.46567	3.1572	2.81143	0.257625	2.38968	2.49649	3.20969	2.69862
0.2609	2.64297	3.89938	5.42191	3.98809	0.2609	3.12698	4.48685	5.52567	4.37983	0.2609	6.17859	5.94727	5.37766	5.83451	0.2609	2.46323	2.97928	2.72126	0.2609	2.38083	2.52762	3.18588	2.69811
0.264175	2.69058	4.06204	5.42526	4.05929	0.264175	3.31985	4.57291	5.75333	4.5487	0.264175	6.20651	5.90088	5.47836	5.86192	0.264175	2.38724	3.22556	2.8064	0.264175	2.41592	2.50565	3.32565	2.74907
0.267462	2.77603	3.96866	5.30075	4.01515	0.267462	3.19809	4.47739	5.52841	4.4013	0.267462	6.12595	5.87021	5.39658	5.79758	0.267462	2.4382	3.11356	2.77588	0.267462	2.44675	2.42538	3.31436	2.72883
0.270763	2.57004	4.11697	5.2449	3.9773	0.270763	3.23441	4.48563	5.52292	4.41432	0.270763	6.29715	5.94269	5.53085	5.92356	0.270763	2.41592	3.2045	2.81021	0.270763	2.42355	2.49954	3.30032	2.74114
0.274087	2.67319	4.00436	5.18692	3.95482	0.274087	3.22952	4.42184	5.5278	4.39305	0.274087	6.19629	6.01166	5.36179	5.85658	0.274087	2.35825	3.11722	2.73773	0.274087	2.33475	2.43332	3.1926	2.65356
0.277413	2.77023	4.1304	5.1918	4.03081	0.277413	3.20419	4.47067	5.57938	4.41808	0.277413	6.16501	5.86746	5.43137	5.82128	0.277413	2.33536	3.24387	2.78961	0.277413	2.35489	2.48123	3.1871	2.67441
0.28075	2.68509	3.9946	5.14145	3.94038	0.28075	3.27347	4.431	5.46188	4.38878	0.28075	6.22711	5.78949	5.4216	5.81273	0.28075	2.4379	3.1694	2.80365	0.28075	2.39395	2.41745	3.20145	2.67095
0.2841	2.80289	3.94333	5.21469	3.98697	0.2841	3.32718	4.4014	5.46616	4.39825	0.2841	6.23947	5.66483	5.457	5.7871	0.2841	2.42203	3.11356	2.7678	0.2841	2.48672	2.51907	3.35007	2.78529
0.287475	2.62131	4.03427	5.44083	4.03214	0.287475	3.45963	4.54544	5.36911	4.45806	0.287475	6.16928	5.86899	5.28854	5.7756	0.287475	2.38998	3.2338	2.81189	0.287475	2.50565	2.52213	3.28659	2.77146
0.29085	2.56729	3.90549	5.23849	3.90376	0.29085	3.26004	4.53995	5.33249	4.37749	0.29085	6.32172	5.87524	5.28976	5.82891	0.29085	2.42325	3.11478	2.76902	0.29085	2.36099	2.4321	3.29575	2.69628
0.294237	2.61917	3.89816	5.11398	3.8771	0.294237	3.16757	4.35715	5.54062	4.35511	0.294237	6.23108	5.84076	5.50095	5.8576	0.294237	2.40189	3.18161	2.79175	0.294237	2.31827	2.43576	3.23807	2.66403
0.29765	2.82028	4.08798	5.43594	4.11473	0.29765	3.20328	4.56924	5.64255	4.47169	0.29765	6.28677	5.93002	5.39597	5.87092	0.29765	2.47391	3.25882	2.86637	0.29765	2.33505	2.53067	3.2048	2.69017
0.301062	2.72354	3.79745	5.30533	3.94211	0.301062	3.20297	4.48624	5.32028	4.3365	0.301062	6.26831	5.75226	5.40604	5.80887	0.301062	2.41074	3.18771	2.79922	0.301062	2.47025	2.41684	3.19321	2.69343
0.3045	2.7034	4.15237	5.4213	4.09236	0.3045	3.26431	4.63516	5.52994	4.47647	0.3045	6.09665	5.83374	5.36667	5.76569	0.3045	2.43179	3.1929	2.81234	0.3045	2.38632	2.43637	3.22952	2.68407
0.307938	2.78824	4.04922	5.34561	4.06102	0.307938	3.3284	4.60464	5.45547	4.46284	0.307938	6.24496	5.77957	5.30411	5.77621	0.307938	2.4324	3.23013	2.83127	0.307938	2.46384	2.49588	3.32443	2.76138
0.3114	2.64053	4.16916	5.38528	4.06499	0.3114	3.13858	4.74442	5.31754	4.40018	0.3114	6.08765	5.77179	5.32822	5.72922	0.3114	2.40494	3.24661	2.82578	0.3114	2.46414	2.41409	3.20145	2.69323
0.314862	2.59537	3.70468	5.14023	3.81343	0.314862	3.24478	4.47342	5.55374	4.42398	0.314862	6.2529	5.83176	5.43716	5.84061	0.314862	2.37167	3.09006	2.73086	0.314862	2.33719	2.42447	3.32993	2.6972
0.31835	2.73087	3.96957	5.22873	3.97639	0.31835	3.28537	4.52072	5.54459	4.45023	0.31835	6.17508	5.95627	5.24918	5.79351	0.31835	2.32681	3.13095	2.72888	0.31835	2.51846	2.45407	3.19412	2.72222
0.32185	2.66556	3.90152	5.19089	3.91932	0.32185	3.06259	4.52072	5.39627	4.32653	0.32185	6.14075	5.76538	5.42221	5.77611	0.32185	2.35062	3.17917	2.7649	0.32185	2.47726	2.4913	3.25363	2.74073
0.325363	2.69394	4.01535	5.28702	3.99877	0.325363	3.19839	4.49173	5.45273	4.38095	0.325363	6.4183	5.87128	5.41	5.89986	0.325363	2.3555	3.12454	2.74002	0.325363	2.4501	2.49161	3.21671	2.71947
0.328887	2.76779	3.93326	5.12039	3.94048	0.328887	3.15994	4.47189	5.59219	4.40801	0.328887	6.18256	5.71884	5.34531	5.7489	0.328887	2.43973	3.1926	2.81616	0.328887	2.46048	2.45621	3.34427	2.75365
0.332413	2.73727	3.93845	5.23087	3.96886	0.332413	3.20328	4.56589	5.6105	4.45989	0.332413	6.26617	5.82138	5.32761	5.80505	0.332413	2.46353	3.22067	2.8421	0.332413	2.47513	2.41165	3.24753	2.71144
0.335975	2.68875	3.95309	5.3273	3.98971	0.335975	3.13095	4.50607	5.34134	4.32612	0.335975	6.2706	5.76431	5.37857	5.80449	0.335975	2.44675	3.14743	2.79709	0.335975	2.35458	2.39487	3.29849	2.68265
0.339538	2.68631	3.98758	5.15488	3.94292	0.339538	3.23593	4.26712	5.504	4.33568	0.339538	6.26556	5.80719	5.39108	5.82128	0.339538	2.28409	3.1575	2.72079	0.339538	2.30728	2.45285	3.23868	2.66627
0.343112	2.80228	3.99918	5.25864	4.02003	0.343112	3.23959	4.60678	5.55435	4.46691	0.343112	6.13327	5.87509	5.45883	5.8224	0.343112	2.38327	3.25119	2.81723	0.343112	2.37442	2.48215	3.32565	2.72741
0.3467	2.67319	3.94272	5.2623	3.9594	0.3467	3.07724	4.74869	5.5513	4.45908	0.3467	6.08994	5.89294	5.40298	5.79529	0.3467	2.4025	3.30002	2.85126	0.3467	2.41989	2.37961	3.23227	2.67726
0.3503	2.73239	3.84628	5.18539	3.92135	0.3503	3.13919	4.46426	5.72067	4.44137	0.3503	6.26297	5.8284	5.36362	5.81833	0.3503	2.41287	3.22067	2.81677	0.3503	2.35031	2.44186	3.36166	2.71794
0.353925	2.55814	3.85391	5.39719	3.93641	0.353925	3.22128	4.43405	5.45303	4.36945	0.353925	6.20819	5.86639	5.42374	5.83277	0.353925	2.29263	3.14713	2.71988	0.353925	2.397	2.47757	3.29605	2.72354
0.357563	2.64816	3.97842	5.21866	3.94841	0.357563	3.1456	4.41635	5.48599	4.34931	0.357563	6.26694	5.80872	5.33218	5.80261	0.357563	2.46475	3.10867	2.78671	0.357563	2.4559	2.46231	3.24966	2.72262
0.3612	2.58682	4.03061	5.15121	3.92288	0.3612	3.32321	4.26926	5.46371	4.35206	0.3612	6.19797	5.90424	5.43716	5.84646	0.3612	2.38907	3.20969	2.79938	0.3612	2.38235	2.42996	3.38882	2.73371
0.364863	2.74521	4.09744	5.2211	4.02125	0.364863	3.3165	4.54849	5.5867	4.4839	0.364863	6.15356	5.98328	5.32242	5.81975	0.364863	2.35275	3.19229	2.77252	0.364863	2.47116	2.38907	3.26004	2.70676
0.368537	2.58438	4.09927	5.30899	3.99755	0.368537	3.16483	4.43039	5.61142	4.40221	0.368537	6.19781	5.78384	5.46402	5.81522	0.368537	2.37076	3.11356	2.74216	0.368537	2.33841	2.37717	3.23013	2.64857
0.372225	2.67044	4.01962	5.17746	3.95584	0.372225	3.25424	4.49387	5.62057	4.45623	0.372225	6.19583	5.91019	5.49454	5.86685	0.372225	2.48764	3.09921	2.79343	0.372225	2.47086	2.4971	3.24234	2.73677
0.375925	2.65121	3.97995	5.47012	4.03376	0.375925	3.24509	4.68002	5.37552	4.43354	0.375925	6.22665	5.81192	5.36209	5.80022	0.375925	2.43332	3.12057	2.77694	0.375925	2.34848	2.50046	3.24631	2.69842
0.379638	2.71469	3.95065	5.28488	3.98341	0.379638	3.23044	4.5665	5.82748	4.54147	0.379638	6.05988	5.85617	5.32852	5.74819	0.379638	2.40158	3.19504	2.79831	0.379638	2.38297	2.43149	3.29178	2.70208
0.383375	2.5972	3.88351	5.41458	3.9651	0.383375	3.32108	4.59763	5.40756	4.44209	0.383375	6.23184	5.77499	5.37704	5.79462	0.383375	2.49649	3.15079	2.82364	0.383375	2.50198	2.50687	3.26096	2.7566
0.387112	2.7681	4.15237	5.19882	4.03976	0.387112	3.20877	4.50974	5.60745	4.44199	0.387112	6.08871	5.71472	5.43747	5.74697	0.387112	2.36191	3.23837	2.80014	0.387112	2.35428	2.54196	3.27103	2.72242
0.390875	2.70004	3.96469	5.16525	3.94333	0.390875	3.18344	4.61563	5.53055	4.44321	0.390875	6.1232	5.80856	5.37766	5.76981	0.390875	2.45529	3.20663	2.83096	0.390875	2.41104	2.55692	3.28964	2.75253
0.39465	2.6445	3.96225	5.15976	3.92217	0.39465	3.08762	4.49875	5.52658	4.37098	0.39465	6.23474	5.91125	5.42435	5.85678	0.39465	2.44064	3.17551	2.80808	0.39465	2.49039	2.48734	3.33298	2.77024
0.398438	2.69882	4.03336	5.42862	4.0536	0.398438	3.31161	4.54147	5.35843	4.40384	0.398438	6.20346	5.73288	5.25528	5.73054	0.398438	2.39334	3.12393	2.75863	0.398438	2.39182	2.379	3.27835	2.68306
0.402238	2.75864	3.88229	5.24765	3.96286	0.402238	3.23746	4.478	5.31113	4.3422	0.402238	6.20377	5.90134	5.38162	5.82891	0.402238	2.45041	3.14468	2.79755	0.402238	2.36893	2.43607	3.32535	2.71012
0.40605	2.7272	4.13589	5.24643	4.03651	0.40605	3.2695	4.29916	5.53726	4.36864	0.40605	6.2645	5.92667	5.31845	5.83654	0.40605	2.33688	3.13278	2.73483	0.40605	2.43393	2.44339	3.26004	2.71245
0.409887	2.5441	4.0712	5.30807	3.97446	0.409887	3.23898	4.33426	5.42953	4.33426	0.409887	6.2001	5.87524	5.41824	5.83119	0.409887	2.40891	3.25821	2.83356	0.409887	2.43149	2.44858	3.30582	2.72863
0.413725	2.77481	3.94241	5.07095	3.92939	0.413725	3.30551	4.48044	5.34286	4.37627	0.413725	6.11008	5.92514	5.4158	5.81701	0.413725	2.42233	3.19046	2.8064	0.413725	2.38419	2.57401	3.23349	2.73056
0.417587	2.74124	3.97598	5.1738	3.96367	0.417587	3.30521	4.48624	5.67123	4.48756	0.417587	6.23108	5.75699	5.43076	5.80628	0.417587	2.43454	3.18619	2.81037	0.417587	2.42264	2.39151	3.3046	2.70625
0.421463	2.70798	3.87344	5.34012	3.97385	0.421463	3.34702	4.54849	5.43716	4.44422	0.421463	6.18774	5.88669	5.48477	5.85307	0.421463	2.39883	3.24905	2.82394	0.421463	2.32773	2.39731	3.32657	2.68387
0.42535	2.72141	4.00894	5.20218	3.97751	0.42535	3.33481	4.59396	5.58273	4.50383	0.42535	6.21582	5.97382	5.34073	5.84346	0.42535	2.40311	3.09158	2.74735	0.42535	2.47208	2.44919	3.27927	2.73351
0.429262	2.82608	4.02054	5.25864	4.03509	0.429262	3.18954	4.49448	5.46585	4.38329	0.429262	6.12762	5.82428	5.36087	5.77092	0.429262	2.36801	3.1282	2.7481	0.429262	2.48276	2.38235	3.23135	2.69882
0.433175	2.69547	3.97263	5.29129	3.98646	0.433175	3.2106	4.53995	5.57663	4.44239	0.433175	6.3884	5.86502	5.41153	5.88832	0.433175	2.34055	3.19473	2.76764	0.433175	2.44247	2.53769	3.30704	2.7624
0.437113	2.64542	3.97751	5.32578	3.9829	0.437113	3.19046	4.56528	5.54184	4.43253	0.437113	6.22864	5.91461	5.42191	5.85505	0.437113	2.37839	3.30307	2.84073	0.437113	2.3851	2.48917	3.31375	2.72934
0.441063	2.66708	4.00894	5.36942	4.01515	0.441063	3.41599	4.45206	5.58426	4.4841	0.441063	6.2529	5.91263	5.35019	5.83857	0.441063	2.42447	3.17184	2.79815	0.441063	2.34543	2.53128	3.28171	2.71947
0.445025	2.74399	3.96835	5.21011	3.97415	0.445025	3.31528	4.62509	5.50613	4.48217	0.445025	6.35483	5.81833	5.48386	5.88567	0.445025	2.46353	3.14163	2.80258	0.445025	2.42172	2.59506	3.24539	2.75406
0.449	2.58011	4.13101	5.29221	4.00111	0.449	3.29056	4.5488	5.39017	4.40984	0.449	6.2233	5.81711	5.35599	5.7988	0.449	2.42294	3.0928	2.75787	0.449	2.40341	2.41196	3.24448	2.68662
0.453	2.74185	4.19144	5.18356	4.03895	0.453	3.14713	4.52682	5.61264	4.42886	0.453	6.17828	5.98953	5.47562	5.88114	0.453	2.37961	3.1218	2.7507	0.453	2.42783	2.5209	3.28079	2.74317
0.457013	2.73727	3.98209	5.34988	4.02308	0.457013	3.30276	4.43741	5.70877	4.48298	0.457013	6.35971	5.81253	5.35904	5.84376	0.457013	2.41531	3.20114	2.80823	0.457013	2.42355	2.38998	3.24295	2.68549
0.461037	2.86758	3.94028	5.02243	3.94343	0.461037	3.27072	4.43588	5.58273	4.42978	0.461037	6.26221	5.81879	5.46494	5.84865	0.461037	2.37259	3.07419	2.72339	0.461037	2.3732	2.38327	3.21732	2.65793
0.465075	2.78	4.10995	5.19913	4.02969	0.465075	3.22067	4.43039	5.64957	4.43354	0.465075	6.19873	5.81055	5.28549	5.76492	0.465075	2.39395	3.20755	2.80075	0.465075	2.39304	2.41287	3.32962	2.71184
0.469125	2.74277	4.0007	5.3215	4.02166	0.469125	3.27225	4.54575	5.61081	4.47627	0.469125	6.05621	5.81085	5.3746	5.74722	0.469125	2.30576	3.13492	2.72034	0.469125	2.37503	2.42722	3.28873	2.69699
0.4732	2.67044	3.92624	5.13046	3.90905	0.4732	3.28018	4.61258	5.63644	4.50973	0.4732	6.22849	5.85388	5.41031	5.83089	0.4732	2.40738	3.19565	2.80152	0.4732	2.53525	2.50046	3.30124	2.77898
0.477288	2.67014	3.93753	5.23117	3.94628	0.477288	3.35617	4.49814	5.37308	4.40913	0.477288	6.1702	5.80887	5.41885	5.79931	0.477288	2.33932	3.14255	2.74093	0.477288	2.44339	2.41409	3.3226	2.72669
0.481387	2.63596	3.92715	5.41183	3.99165	0.481387	3.09372	4.55734	5.47073	4.37393	0.481387	6.22879	5.92178	5.2446	5.79839	0.481387	2.47696	3.18985	2.8334	0.481387	2.37869	2.4736	3.32016	2.72415
0.4855	2.59689	4.00467	5.39658	3.99938	0.4855	3.31497	4.3779	5.68619	4.45969	0.4855	6.17386	5.88165	5.3096	5.78837	0.4855	2.42416	3.14743	2.7858	0.4855	2.35886	2.49893	3.29269	2.71683
0.489637	2.81265	4.07028	5.31784	4.06692	0.489637	3.19931	4.54117	5.41519	4.38522	0.489637	6.34201	5.66269	5.31204	5.77225	0.489637	2.41348	3.05374	2.73361	0.489637	2.53922	2.52792	3.3223	2.79648
0.493787	2.76657	3.91678	5.1326	3.93865	0.493787	3.25455	4.31686	5.44693	4.33945	0.493787	6.21216	5.74066	5.29892	5.75058	0.493787	2.41989	3.09616	2.75802	0.493787	2.33017	2.44308	3.35709	2.71011
0.49795	2.65671	3.94241	5.34866	3.98259	0.49795	3.13889	4.57443	5.4866	4.39997	0.49795	6.1232	5.86594	5.36667	5.78527	0.49795	2.44644	3.09769	2.77207	0.49795	2.39975	2.43454	3.22739	2.68723
0.502137	2.66891	3.86032	5.22446	3.9179	0.502137	3.21182	4.51187	5.64896	4.45755	0.502137	6.19446	5.81726	5.43198	5.81457	0.502137	2.4321	3.20999	2.82104	0.502137	2.52182	2.38449	3.3519	2.75274
0.506325	2.72598	3.96286	5.14999	3.94628	0.506325	3.17642	4.38614	5.66483	4.40913	0.506325	6.19202	5.87494	5.25497	5.77398	0.506325	2.37839	3.29514	2.83676	0.506325	2.3732	2.38052	3.18405	2.64592
0.510538	2.77481	4.03458	5.22964	4.01301	0.510538	3.24356	4.59702	5.5275	4.45603	0.510538	6.17615	5.81512	5.34103	5.77743	0.510538	2.34299	3.20023	2.77161	0.510538	2.38998	2.46536	3.17276	2.67603
0.514775	2.80075	4.10629	5.40451	4.10385	0.514775	3.21274	4.64127	5.51407	4.45603	0.514775	6.2059	5.82062	5.23361	5.75338	0.514775	2.34116	3.06412	2.70264	0.514775	2.4086	2.50534	3.17642	2.69679
0.519013	2.845	4.06143	5.38101	4.09581	0.519013	3.23868	4.6846	5.70786	4.54371	0.519013	6.13388	5.95016	5.34103	5.80836	0.519013	2.45926	3.09402	2.77664	0.519013	2.43729	2.37778	3.28537	2.70015
0.523275	2.79312	3.83072	5.35812	3.99399	0.523275	3.2106	4.51889	5.49149	4.40699	0.523275	6.19339	5.84106	5.4158	5.81675	0.523275	2.34879	3.18954	2.76917	0.523275	2.37991	2.45255	3.24417	2.69221
0.52755	2.73941	4.06052	5.14328	3.98107	0.52755	3.14224	4.36325	5.59982	4.36844	0.52755	6.24466	5.86838	5.4393	5.85078	0.52755	2.38663	3.20786	2.79725	0.52755	2.444	2.43698	3.24844	2.70981
0.53185	2.76047	3.97079	5.36514	4.03213	0.53185	3.22861	4.45145	5.77377	4.48461	0.53185	6.1525	5.86487	5.42648	5.81462	0.53185	2.33749	3.14163	2.73956	0.53185	2.37686	2.48184	3.35434	2.73768
0.53615	2.78824	3.95248	5.33524	4.02532	0.53615	3.24509	4.42337	5.36667	4.34504	0.53615	6.26572	5.85022	5.39963	5.83852	0.53615	2.35641	3.14865	2.75253	0.53615	2.47299	2.41348	3.25699	2.71449
0.540488	2.66159	3.98239	5.30289	3.98229	0.540488	3.22525	4.43436	5.69077	4.45013	0.540488	6.26694	5.82382	5.3743	5.82169	0.540488	2.51114	3.20602	2.85858	0.540488	2.38571	2.4437	3.28568	2.70503
0.544825	2.69638	4.00345	5.31021	4.00335	0.544825	3.28445	4.53476	5.42801	4.41574	0.544825	6.23016	5.99579	5.44632	5.89076	0.544825	2.34726	3.15109	2.74918	0.544825	2.44583	2.49161	3.28415	2.74053
0.549187	2.6506	4.12704	5.3334	4.03701	0.549187	3.23929	4.65775	5.59006	4.4957	0.549187	6.25107	5.90408	5.34897	5.83471	0.549187	2.35001	3.13004	2.74003	0.549187	2.48611	2.51602	3.34579	2.78264
0.553563	2.76382	3.86917	5.45486	4.02928	0.553563	3.08914	4.47769	5.38773	4.31819	0.553563	6.19293	5.78445	5.42343	5.80027	0.553563	2.36618	3.2048	2.78549	0.553563	2.40433	2.42844	3.25607	2.69628
0.55795	2.65457	3.97415	5.17319	3.93397	0.55795	3.15536	4.40323	5.49545	4.35135	0.55795	6.32614	5.88684	5.32639	5.84646	0.55795	2.36465	3.16116	2.7629	0.55795	2.45377	2.48367	3.28171	2.73972
0.562362	2.8093	4.04373	5.14206	3.99836	0.562362	3.17154	4.58115	5.51254	4.42174	0.562362	6.306	5.83908	5.31418	5.81975	0.562362	2.32315	3.19687	2.76001	0.562362	2.44125	2.50137	3.15933	2.70065
0.566787	2.71652	3.95584	5.35721	4.00986	0.566787	3.19077	4.74899	5.6398	4.52652	0.566787	6.2233	5.78949	5.41092	5.8079	0.566787	2.42966	3.25974	2.8447	0.566787	2.39334	2.41745	3.24753	2.68611
0.571225	2.60452	4.09195	5.36118	4.01922	0.571225	3.34579	4.52286	5.57205	4.48023	0.571225	6.27304	5.84152	5.36728	5.82728	0.571225	2.43759	3.11142	2.7745	0.571225	2.39914	2.54257	3.17245	2.70472
0.575688	2.70859	3.97476	5.19852	3.96062	0.575688	3.23715	4.62296	5.60989	4.49	0.575688	6.39145	5.92896	5.31021	5.87687	0.575688	2.45712	3.18924	2.82318	0.575688	2.44034	2.45987	3.23624	2.71215
0.580163	2.76382	3.94852	5.37247	4.02827	0.580163	3.25058	4.45328	5.33188	4.34525	0.580163	6.20804	5.88089	5.54062	5.87652	0.580163	2.41287	3.12729	2.77008	0.580163	2.40952	2.47787	3.27255	2.71998
0.584662	2.827	3.85391	5.26291	3.98127	0.584662	3.17734	4.33609	5.56503	4.35949	0.584662	6.14136	5.78323	5.38315	5.76925	0.584662	2.28195	3.34824	2.8151	0.584662	2.47208	2.4324	3.3287	2.74439
0.589175	2.64511	3.94882	5.34439	3.97944	0.589175	3.33145	4.48135	5.38437	4.39906	0.589175	6.18683	5.87158	5.39383	5.81741	0.589175	2.31155	3.12149	2.71652	0.589175	2.43301	2.4559	3.33237	2.74043
0.5937	2.82913	4.02756	5.10788	3.98819	0.5937	3.1987	4.41269	5.61111	4.4075	0.5937	6.30127	5.70435	5.34958	5.78507	0.5937	2.44461	3.10867	2.77664	0.5937	2.32559	2.50137	3.28384	2.7036
0.598238	2.686	4.13803	5.21408	4.0127	0.598238	3.15659	4.63333	5.5275	4.43914	0.598238	6.19431	5.73318	5.37521	5.76757	0.598238	2.46292	3.1987	2.83081	0.598238	2.47299	2.3967	3.2103	2.69333
0.6028	2.77542	3.97842	5.31235	4.02206	0.6028	3.17459	4.44412	5.66116	4.42662	0.6028	6.12656	5.86166	5.41855	5.80226	0.6028	2.48978	3.28323	2.88651	0.6028	2.42172	2.35306	3.23654	2.67044
0.607387	2.78275	3.8298	5.2858	3.96612	0.607387	3.37662	4.60281	5.49606	4.49183	0.607387	6.17401	5.92865	5.43137	5.84468	0.607387	2.44064	3.15231	2.79648	0.607387	2.43454	2.42294	3.29819	2.71856
0.611987	2.65396	4.09348	5.41641	4.05462	0.611987	3.14316	4.59763	5.59311	4.44463	0.611987	6.23108	5.73837	5.42465	5.79803	0.611987	2.31308	3.10776	2.71042	0.611987	2.48276	2.43607	3.31497	2.7446
0.6166	2.74643	4.06052	5.24429	4.01708	0.6166	3.27866	4.40598	5.47318	4.38594	0.6166	6.15707	5.92636	5.47806	5.85383	0.6166	2.40158	3.13309	2.76734	0.6166	2.38388	2.3848	3.29666	2.68845
0.621225	2.68875	3.83316	5.20767	3.90986	0.621225	3.35495	4.48654	5.29068	4.37739	0.621225	6.33011	5.63583	5.42648	5.79747	0.621225	2.47269	3.15353	2.81311	0.621225	2.38541	2.43607	3.18253	2.668
0.625875	2.69577	4.21219	5.27969	4.06255	0.625875	3.08701	4.63913	5.53268	4.41961	0.625875	6.32065	5.80536	5.4216	5.8492	0.625875	2.33902	3.21762	2.77832	0.625875	2.34543	2.41745	3.36746	2.71011
0.63055	2.74429	4.03214	5.43991	4.07211	0.63055	3.09158	4.52103	5.46463	4.35908	0.63055	6.23291	5.85709	5.36636	5.81879	0.63055	2.44675	3.12485	2.7858	0.63055	2.46384	2.44034	3.3049	2.73636
0.635238	2.71988	4.07669	5.34256	4.04638	0.635238	3.33176	4.62112	5.21286	4.38858	0.635238	6.18332	5.79926	5.43106	5.80455	0.635238	2.38693	3.2103	2.79861	0.635238	2.49435	2.40646	3.39584	2.76555
0.639938	2.75162	3.95065	5.43472	4.04566	0.639938	3.14163	4.61411	5.56198	4.43924	0.639938	6.27945	5.78445	5.36575	5.80988	0.639938	2.35855	3.04703	2.70279	0.639938	2.39029	2.5798	3.23166	2.73392
0.644662	2.71133	3.97476	5.23819	3.97476	0.644662	3.29727	4.59213	5.64011	4.50984	0.644662	6.13815	5.88257	5.40634	5.80902	0.644662	2.3912	3.13858	2.76489	0.644662	2.35916	2.3494	3.25272	2.65376
0.6494	2.78458	3.98911	5.43808	4.07059	0.6494	3.19656	4.54453	5.43991	4.39367	0.6494	6.29959	5.93979	5.48721	5.90886	0.6494	2.4147	3.09097	2.75284	0.6494	2.43668	2.44156	3.28415	2.7208
0.65415	2.80869	3.853	5.3212	3.9943	0.65415	3.15048	4.59122	5.53574	4.42581	0.65415	6.11298	5.85541	5.39169	5.78669	0.65415	2.31674	3.10104	2.70889	0.65415	2.43332	2.41653	3.25516	2.70167
0.658925	2.74368	4.13132	5.16159	4.0122	0.658925	3.19077	4.57169	5.50613	4.42286	0.658925	6.28418	5.80093	5.28275	5.78929	0.658925	2.44461	3.22311	2.83386	0.658925	2.38388	2.39792	3.29269	2.6915
0.663725	2.67532	3.97141	5.40451	4.01708	0.663725	3.38333	4.39804	5.2916	4.35766	0.663725	6.39496	5.95581	5.327	5.89259	0.663725	2.37778	3.14407	2.76093	0.663725	2.36282	2.3555	3.27469	2.66434
0.668537	2.64603	4.09927	5.10239	3.94923	0.668537	3.3815	4.50119	5.4509	4.44453	0.668537	6.17279	5.8165	5.48203	5.82377	0.668537	2.45651	2.97867	2.71759	0.668537	2.28745	2.55478	3.23868	2.69364
0.673362	2.70035	3.89206	5.16342	3.91861	0.673362	3.19412	4.35532	5.59219	4.38054	0.673362	6.22635	5.81772	5.34042	5.79483	0.673362	2.29843	3.16727	2.73285	0.673362	2.32315	2.53708	3.2988	2.71968
0.678213	2.60605	4.00528	5.25436	3.95523	0.678213	3.29514	4.6907	5.66818	4.55134	0.678213	6.16714	5.77194	5.39413	5.77774	0.678213	2.39456	3.16422	2.77939	0.678213	2.4205	2.41989	3.26797	2.70279
0.683088	2.67593	3.88535	5.30106	3.95411	0.683088	3.19839	4.52072	5.56381	4.42764	0.683088	6.22498	5.90179	5.52505	5.88394	0.683088	2.4025	3.13156	2.76703	0.683088	2.43546	2.40128	3.26126	2.69933
0.687962	2.68967	3.95828	5.25925	3.96907	0.687962	3.28018	4.69742	5.64255	4.54005	0.687962	6.21887	5.86487	5.25681	5.78018	0.687962	2.33414	3.19077	2.76246	0.687962	2.43668	2.42447	3.07266	2.6446
0.692875	2.66953	4.12491	5.32181	4.03875	0.692875	3.15903	4.59763	5.52658	4.42775	0.692875	6.20392	5.93246	5.44296	5.85978	0.692875	2.3378	3.17123	2.75452	0.692875	2.38297	2.35001	3.29178	2.67492
0.6978	2.69638	4.13956	5.33463	4.05686	0.6978	3.246	4.49417	5.52383	4.42133	0.6978	6.31439	5.88837	5.30411	5.83562	0.6978	2.45682	3.11356	2.78519	0.6978	2.37411	2.41592	3.3049	2.69831
0.702738	2.72659	3.91098	5.33615	3.99124	0.702738	3.20419	4.77493	5.65598	4.54503	0.702738	6.38916	5.83832	5.41092	5.87947	0.702738	2.42477	3.16666	2.79571	0.702738	2.45987	2.42264	3.19382	2.69211
0.7077	2.76749	4.03397	5.12924	3.9769	0.7077	3.10379	4.5314	5.79361	4.47627	0.7077	6.12579	5.84488	5.33432	5.76833	0.7077	2.43698	3.14651	2.79175	0.7077	2.39243	2.50198	3.20816	2.70086
0.712675	2.80685	4.01657	5.16037	3.9946	0.712675	3.10593	4.62845	5.46768	4.40069	0.712675	6.1824	5.79712	5.45303	5.81085	0.712675	2.49252	3.07053	2.78153	0.712675	2.43423	2.48184	3.21701	2.71103
0.717675	2.7449	4.09805	5.31326	4.05207	0.717675	3.25821	4.6199	5.7106	4.52957	0.717675	6.3031	5.8847	5.40665	5.86482	0.717675	2.46048	3.11295	2.78672	0.717675	2.35977	2.51511	3.28262	2.71917
0.722687	2.66953	3.8884	5.54733	4.03509	0.722687	3.30276	4.49234	5.504	4.43303	0.722687	6.31409	5.77454	5.43472	5.84112	0.722687	2.42264	3.07541	2.74903	0.722687	2.4263	2.3674	3.31528	2.70299
0.727725	2.49771	4.03885	5.32303	3.9532	0.727725	3.09219	4.6196	5.77866	4.49682	0.727725	6.23016	5.81177	5.29495	5.77896	0.727725	2.37869	2.97775	2.67822	0.727725	2.30759	2.46567	3.25363	2.67563
0.732787	2.88956	3.95645	5.26962	4.03854	0.732787	3.26828	4.61166	5.56076	4.48023	0.732787	6.25458	5.85327	5.3569	5.82158	0.732787	2.40891	3.2222	2.81555	0.732787	2.379	2.4382	3.27011	2.69577
0.737863	2.61215	4.22989	5.20218	4.01474	0.737863	3.26309	4.33914	5.35873	4.32032	0.737863	6.24725	5.82718	5.3801	5.81818	0.737863	2.40005	3.07327	2.73666	0.737863	2.34634	2.43393	3.29666	2.69231
0.74295	2.70981	3.98483	5.38895	4.02786	0.74295	3.30338	4.55948	5.63126	4.49804	0.74295	6.18378	5.88638	5.49149	5.85388	0.74295	2.42783	3.18558	2.80671	0.74295	2.51907	2.42355	3.28598	2.74287
0.748062	2.85416	3.86337	5.36423	4.02725	0.748062	3.23441	4.64279	5.49667	4.45796	0.748062	6.15585	5.86349	5.32516	5.7815	0.748062	2.37839	3.15048	2.76443	0.748062	2.39426	2.55386	3.23593	2.72802
0.7532	2.78641	4.16519	5.32913	4.09358	0.7532	3.30276	4.54269	5.34775	4.39773	0.7532	6.04889	5.87341	5.47379	5.7987	0.7532	2.37534	3.17886	2.7771	0.7532	2.40372	2.47421	3.3284	2.73544
0.75835	2.92709	4.04037	5.17258	4.04668	0.75835	3.23746	4.44809	5.77469	4.48675	0.75835	6.12808	5.87448	5.43015	5.8109	0.75835	2.44247	3.12973	2.7861	0.75835	2.44156	2.50748	3.30124	2.75009
0.763525	2.75345	3.84781	5.21652	3.93926	0.763525	3.15414	4.43527	5.52353	4.37098	0.763525	6.15295	5.75668	5.48386	5.79783	0.763525	2.47818	3.07663	2.7774	0.763525	2.49039	2.48642	3.23349	2.73677
0.768713	2.71133	3.99551	5.33463	4.01382	0.768713	3.06442	4.3721	5.42496	4.28716	0.768713	6.2822	6.00784	5.35812	5.88272	0.768713	2.43637	3.21304	2.8247	0.768713	2.46078	2.54807	3.24692	2.75192
0.773925	2.6799	3.99429	4.94858	3.87426	0.773925	3.20236	4.71573	5.50858	4.47556	0.773925	6.25854	5.8342	5.39932	5.83069	0.773925	2.40036	3.0809	2.74063	0.773925	2.46872	2.43179	3.27377	2.72476
0.779163	2.76688	3.99918	5.35904	4.0417	0.779163	3.13004	4.67758	5.56808	4.45857	0.779163	6.13419	5.74081	5.22507	5.70002	0.779163	2.33566	3.08884	2.71225	0.779163	2.41714	2.47574	3.20541	2.69943
0.784413	2.72995	3.89267	5.20004	3.94089	0.784413	3.23654	4.6376	5.46127	4.44514	0.784413	6.23779	5.71136	5.36545	5.77153	0.784413	2.39517	3.16727	2.78122	0.784413	2.37045	2.4675	3.20267	2.68021
0.789675	2.58987	3.92929	5.1387	3.88595	0.789675	3.3287	4.43314	5.43625	4.39936	0.789675	6.13098	5.84381	5.47592	5.8169	0.789675	2.48184	3.10806	2.79495	0.789675	2.42264	2.5209	3.26401	2.73585
0.794975	2.69394	4.00589	5.27084	3.99022	0.794975	3.32108	4.43405	5.34866	4.36793	0.794975	6.17676	5.88501	5.44235	5.83471	0.794975	2.36496	3.2106	2.78778	0.794975	2.35855	2.48703	3.1868	2.67746
0.800287	2.82272	4.12888	5.34378	4.09846	0.800287	3.18527	4.3898	5.56381	4.37963	0.800287	6.12747	5.66757	5.37674	5.72393	0.800287	2.51144	3.21823	2.86484	0.800287	2.37289	2.4382	3.33939	2.71683
0.805613	2.67563	4.00314	5.24948	3.97608	0.805613	3.36166	4.53812	5.52261	4.47413	0.805613	6.25458	5.74493	5.38864	5.79605	0.805613	2.44034	3.15231	2.79632	0.805613	2.35458	2.43942	3.24265	2.67888
0.810962	2.74979	4.09531	5.31631	4.0538	0.810962	3.26004	4.4252	5.48019	4.38848	0.810962	6.26221	5.91278	5.35904	5.84468	0.810962	2.32956	3.23929	2.78442	0.810962	2.38297	2.47543	3.22891	2.69577
0.816338	2.70645	3.91159	5.16891	3.92898	0.816338	3.28934	4.62601	5.59341	4.50292	0.816338	6.32675	5.91782	5.38681	5.87713	0.816338	2.43484	3.19748	2.81616	0.816338	2.47116	2.43484	3.19321	2.69974
0.821738	2.89413	4.03915	5.18234	4.03854	0.821738	3.20419	4.59244	5.75089	4.51584	0.821738	6.31393	5.85464	5.29892	5.8225	0.821738	2.43729	3.13034	2.78381	0.821738	2.3674	2.44095	3.21091	2.67309
0.82715	2.82486	3.88535	5.0264	3.9122	0.82715	3.27438	4.45755	5.60013	4.44402	0.82715	6.16638	5.89706	5.31418	5.79254	0.82715	2.40219	3.12424	2.76321	0.82715	2.43637	2.49771	3.12973	2.68794
0.832575	2.76169	3.92349	5.43747	4.04088	0.832575	3.12485	4.67789	5.55374	4.45216	0.832575	6.23596	5.96664	5.30411	5.83557	0.832575	2.41287	3.1456	2.77923	0.832575	2.39182	2.50443	3.37906	2.75844
0.838037	2.62283	3.88596	5.26993	3.92624	0.838037	3.20724	4.6965	5.64468	4.51614	0.838037	6.21368	5.75287	5.27145	5.746	0.838037	2.35611	3.27774	2.81693	0.838037	2.49344	2.43912	3.22891	2.72049
0.843512	2.79984	3.91098	5.49789	4.06957	0.843512	3.28842	4.61258	5.3685	4.42317	0.843512	6.10733	5.76294	5.39108	5.75378	0.843512	2.52945	3.20724	2.86835	0.843512	2.33566	2.4559	3.19077	2.66078
0.849012	2.62863	4.04892	5.06027	3.91261	0.849012	3.29788	4.42947	5.4155	4.38095	0.849012	6.10916	5.7843	5.28397	5.72581	0.849012	2.45712	3.24173	2.84943	0.849012	2.36191	2.44797	3.20572	2.67187
0.854525	2.66953	4.15298	5.45059	4.09103	0.854525	3.2933	4.74899	5.48172	4.508	0.854525	6.20712	5.81711	5.33432	5.78618	0.854525	2.33383	3.19931	2.76657	0.854525	2.42905	2.45956	3.26614	2.71825
0.860062	2.84592	3.98178	5.31296	4.04689	0.860062	3.2283	4.55002	5.56351	4.44728	0.860062	6.21475	5.96039	5.32669	5.83394	0.860062	2.31552	3.24753	2.78152	0.860062	2.32254	2.4736	3.16574	2.65396
0.865625	2.86118	3.99948	5.29465	4.05177	0.865625	3.13858	4.68002	5.53604	4.45155	0.865625	6.18927	5.74432	5.23331	5.7223	0.865625	2.37656	3.23288	2.80472	0.865625	2.47757	2.52884	3.21976	2.74206
0.8712	2.86575	3.9415	5.51163	4.10629	0.8712	3.24966	4.4902	5.46585	4.4019	0.8712	6.3298	6.05026	5.37613	5.91873	0.8712	2.44553	3.26462	2.85508	0.8712	2.35825	2.45163	3.22495	2.67828
0.8768	2.81021	3.94485	5.28152	4.01219	0.8768	3.27896	4.44931	5.35995	4.36274	0.8768	6.45645	5.8725	5.39444	5.9078	0.8768	2.45255	3.05801	2.75528	0.8768	2.41379	2.4205	3.39706	2.74378
0.882425	2.67166	4.01077	5.20828	3.96357	0.882425	3.3226	4.61685	5.4628	4.46742	0.882425	6.20667	5.83389	5.38956	5.81004	0.882425	2.32376	3.16513	2.74444	0.882425	2.44919	2.53983	3.30551	2.76484
0.888075	2.85019	4.0358	5.18143	4.02247	0.888075	3.34274	4.53995	5.58762	4.4901	0.888075	6.39938	5.85098	5.38712	5.87916	0.888075	2.42447	3.10593	2.7652	0.888075	2.35641	2.53525	3.18497	2.69221
0.893737	2.80289	3.9183	5.17227	3.96449	0.893737	3.21457	4.40842	5.43625	4.35308	0.893737	6.07544	5.79559	5.28427	5.71843	0.893737	2.45895	3.1868	2.82287	0.893737	2.34543	2.45865	3.22891	2.67766
0.899425	2.8627	3.93082	5.22873	4.00742	0.899425	3.18893	4.62784	5.66696	4.49458	0.899425	6.08078	5.72449	5.39169	5.73232	0.899425	2.42538	3.20053	2.81296	0.899425	2.50931	2.51602	3.28201	2.76911
0.905137	2.73087	3.8945	5.10391	3.90976	0.905137	3.31894	4.54147	5.63522	4.49854	0.905137	6.09894	5.74707	5.29099	5.71233	0.905137	2.34909	3.11234	2.73072	0.905137	2.41898	2.41959	3.32687	2.72181
0.910863	2.69028	4.01871	5.26993	3.99297	0.910863	3.23044	4.72122	5.59189	4.51452	0.910863	6.17401	5.96283	5.37888	5.83857	0.910863	2.42081	3.16971	2.79526	0.910863	2.39151	2.42508	3.28812	2.70157
0.916625	2.75436	3.92868	5.26566	3.9829	0.916625	3.23746	4.45969	5.40604	4.36773	0.916625	6.20987	5.96756	5.3862	5.85454	0.916625	2.39426	3.17032	2.78229	0.916625	2.45163	2.49893	3.2515	2.73402
0.9224	2.76016	4.13742	5.49332	4.1303	0.9224	3.19412	4.59427	5.60043	4.46294	0.9224	6.29868	5.75851	5.58853	5.88191	0.9224	2.4379	3.12332	2.78061	0.9224	2.41287	2.45529	3.35037	2.73951
0.928187	2.81601	3.9299	5.41458	4.0535	0.928187	3.26126	4.4957	5.41122	4.38939	0.928187	6.25565	5.93994	5.45792	5.8845	0.928187	2.3378	3.20358	2.77069	0.928187	2.31186	2.46536	3.34488	2.70737
0.934012	2.76596	3.85941	5.41763	4.01433	0.934012	3.35129	4.52194	5.71182	4.52835	0.934012	6.23093	5.78323	5.35416	5.78944	0.934012	2.38022	3.14346	2.76184	0.934012	2.39395	2.37778	3.28445	2.68539
0.93985	2.88254	4.0239	5.32425	4.0769	0.93985	3.20694	4.65469	5.50827	4.45663	0.93985	6.31638	5.87967	5.38376	5.85994	0.93985	2.40891	3.0928	2.75086	0.93985	2.44675	2.52701	3.30063	2.75813
0.945713	2.67654	3.82126	5.38498	3.96093	0.945713	3.29056	4.49844	5.56381	4.45094	0.945713	6.21887	5.88257	5.31784	5.80643	0.945713	2.36771	3.22464	2.79617	0.945713	2.39975	2.45071	3.28079	2.71042
0.9516	2.59811	4.0831	5.30655	3.99592	0.9516	3.22495	4.69406	5.56946	4.49616	0.9516	6.29395	5.82031	5.37827	5.83084	0.9516	2.3262	3.14957	2.73789	0.9516	2.45773	2.34299	3.20511	2.66861
0.957512	2.77817	3.89664	5.38071	4.01851	0.957512	3.40256	4.33884	5.55939	4.4336	0.957512	6.33148	5.87296	5.30014	5.83486	0.957512	2.48337	3.1575	2.82043	0.957512	2.46353	2.46628	3.1044	2.67807
0.963437	2.70889	4.17862	5.30258	4.06336	0.963437	3.29636	4.68796	5.39948	4.46127	0.963437	6.16974	5.89966	5.52658	5.86533	0.963437	2.32437	3.17612	2.75025	0.963437	2.4382	2.48276	3.30032	2.74043
0.969387	2.75894	3.99551	5.16251	3.97232	0.969387	3.20206	4.62204	5.51239	4.4455	0.969387	6.19568	5.7753	5.32669	5.76589	0.969387	2.39487	3.21121	2.80304	0.969387	2.48062	2.5975	3.36227	2.81346
0.975362	2.85995	3.853	5.39444	4.0358	0.975362	3.15598	4.39255	5.50186	4.35013	0.975362	6.14914	5.86899	5.44296	5.82036	0.975362	2.3558	3.17764	2.76672	0.975362	2.3851	2.4501	3.15536	2.66352
0.981363	2.715	3.99185	5.28641	3.99775	0.981363	3.05313	4.51614	5.44586	4.33838	0.981363	6.17203	5.84702	5.41489	5.81131	0.981363	2.43698	3.08426	2.76062	0.981363	2.39212	2.39517	3.26553	2.68427
0.987387	2.68723	3.9537	5.31967	3.98687	0.987387	3.28049	4.57474	5.43335	4.42953	0.987387	6.28494	5.90836	5.31418	5.83583	0.987387	2.41043	3.15872	2.78458	0.987387	2.43027	2.43515	3.26553	2.71032
0.993438	2.81052	4.15817	5.11246	4.02705	0.993438	3.25363	4.33456	5.46265	4.35028	0.993438	6.19965	5.96329	5.30746	5.82347	0.993438	2.43759	3.14377	2.79068	0.993438	2.47971	2.47482	3.32657	2.76037
0.9995	2.82242	4.04556	5.30441	4.05746	0.9995	3.17123	4.62326	5.56763	4.45404	0.9995	6.23642	5.85251	5.36575	5.81823	0.9995	2.34146	3.24417	2.79282	0.9995	2.39059	2.46353	3.31161	2.72191
1.00559	2.83859	3.89481	5.28885	4.00742	1.00559	3.27469	4.57169	5.61371	4.4867	1.00559	6.14319	5.8194	5.40543	5.78934	1.00559	2.31979	3.15598	2.73788	1.00559	2.51816	2.32651	3.24265	2.69577
1.0117	2.93594	4.00833	5.24612	4.06346	1.0117	3.32535	4.41544	5.68512	4.4753	1.0117	6.21063	5.98068	5.3508	5.84737	1.0117	2.47635	3.20908	2.84272	1.0117	2.4321	2.36618	3.30917	2.70248
1.01784	2.74216	3.97141	5.39444	4.036	1.01784	3.23074	4.43649	5.47333	4.38019	1.01784	6.14456	5.9819	5.39963	5.84203	1.01784	2.41501	3.18985	2.80243	1.01784	2.43576	2.54135	3.4108	2.79597
1.024	2.84622	4.02603	5.3566	4.07628	1.024	3.37509	4.55246	5.31906	4.41554	1.024	6.40717	5.8342	5.439	5.89346	1.024	2.35367	3.23929	2.79648	1.024	2.40341	2.34207	3.30063	2.68204
1.03019	2.74002	3.983	5.07217	3.93173	1.03019	3.39676	4.53262	5.56213	4.49717	1.03019	6.18393	5.9967	5.41946	5.8667	1.03019	2.40128	3.21701	2.80915	1.03019	2.42477	2.491	3.31406	2.74328
1.03639	2.76566	4.04617	5.38559	4.06581	1.03639	3.20389	4.68491	5.38895	4.42592	1.03639	6.13083	5.80963	5.43137	5.79061	1.03639	2.39853	3.22311	2.81082	1.03639	2.47025	2.36893	3.33786	2.72568
1.04262	2.67441	4.01657	5.20432	3.9651	1.04262	3.29666	4.59427	5.55435	4.48176	1.04262	6.23611	5.78293	5.38467	5.80124	1.04262	2.39487	3.2048	2.79983	1.04262	2.43027	2.397	3.13583	2.65437
1.04887	2.68143	3.91434	5.27145	3.95574	1.04887	3.25455	4.63455	5.55801	4.48237	1.04887	6.32553	5.78537	5.36606	5.82565	1.04887	2.28989	3.18344	2.73667	1.04887	2.47208	2.52182	3.19687	2.73026
1.05515	2.63412	4.10965	5.33188	4.02522	1.05515	3.20297	4.63699	5.63019	4.49005	1.05515	6.37192	5.70404	5.47195	5.8493	1.05515	2.4733	3.24753	2.86041	1.05515	2.37137	2.42905	3.3638	2.72141
1.06146	2.89566	3.87222	5.25406	4.00731	1.06146	3.27927	4.33487	5.52475	4.37963	1.06146	6.18423	5.93872	5.26016	5.79437	1.06146	2.37991	3.2045	2.79221	1.06146	2.444	2.51022	3.22342	2.72588
1.06779	2.68539	3.95096	5.10788	3.91474	1.06779	3.22067	4.76395	5.5571	4.51391	1.06779	6.25595	5.85312	5.37216	5.82708	1.06779	2.4791	3.21396	2.84653	1.06779	2.37717	2.43423	3.34152	2.71764
1.07414	2.65488	4.03488	5.28244	3.99073	1.07414	3.27408	4.47952	5.46219	4.40526	1.07414	6.22803	5.95459	5.41519	5.86594	1.07414	2.36557	3.19443	2.78	1.07414	2.48978	2.4144	3.17001	2.6914
1.08051	2.63016	3.95035	5.26657	3.94903	1.08051	3.10898	4.57993	5.64209	4.44367	1.08051	6.08124	5.79346	5.38315	5.75262	1.08051	2.45956	3.07602	2.76779	1.08051	2.26212	2.45712	3.16818	2.62914
1.08691	2.66373	4.02115	5.43991	4.0416	1.08691	3.38242	4.60617	5.61401	4.5342	1.08691	6.25702	5.80154	5.39139	5.81665	1.08691	2.37015	3.17184	2.771	1.08691	2.35397	2.40829	3.26096	2.67441
1.09333	2.75314	4.0242	5.14572	3.97435	1.09333	3.32565	4.53629	5.53238	4.46477	1.09333	6.1908	5.82336	5.36758	5.79391	1.09333	2.38968	3.23685	2.81326	1.09333	2.38754	2.42813	3.29849	2.70472
1.09977	2.61795	4.1481	5.30197	4.02267	1.09977	3.19412	4.61044	5.36011	4.38822	1.09977	6.26328	5.88669	5.32394	5.82464	1.09977	2.43851	3.06442	2.75147	1.09977	2.4556	2.43973	3.25363	2.71632
1.10625	2.75436	4.01443	5.30533	4.02471	1.10625	3.15262	4.70474	5.47913	4.4455	1.10625	6.29883	5.84946	5.38864	5.84564	1.10625	2.49527	3.08426	2.78977	1.10625	2.42844	2.38632	3.26889	2.69455
1.11275	2.80319	4.07913	5.19791	4.02674	1.11275	3.42789	4.54514	5.59494	4.52266	1.11275	6.15967	5.82611	5.29404	5.75994	1.11275	2.38022	3.08701	2.73361	1.11275	2.47238	2.50687	3.21762	2.73229
1.11927	2.5441	4.00131	5.37247	3.97263	1.11927	3.21609	4.57016	5.77148	4.51924	1.11927	6.1879	5.83862	5.43655	5.82102	1.11927	2.38388	3.23044	2.80716	1.11927	2.47635	2.45071	3.19138	2.70615
1.12581	2.89749	4.21341	5.52322	4.21137	1.12581	3.35068	4.73129	5.66528	4.58242	1.12581	6.36688	5.91904	5.52658	5.9375	1.12581	2.39609	3.09402	2.74505	1.12581	2.37747	2.61215	3.30124	2.76362
1.13239	2.76199	4.03793	5.49973	4.09988	1.13239	3.2338	4.39072	5.45013	4.35822	1.13239	6.19232	5.81497	5.38071	5.796	1.13239	2.41379	3.19839	2.80609	1.13239	2.44919	2.50198	3.23471	2.72863
1.13899	2.82181	4.05746	5.17197	4.01708	1.13899	3.27164	4.43771	5.47043	4.39326	1.13899	6.24252	5.80185	5.42404	5.8228	1.13899	2.33749	3.23959	2.78854	1.13899	2.36649	2.53098	3.14896	2.68214
1.1456	2.6506	3.99429	5.27695	3.97395	1.1456	3.17001	4.76059	5.62775	4.51945	1.1456	6.19385	5.82199	5.45578	5.82387	1.1456	2.36343	3.24661	2.80502	1.1456	2.5325	2.36984	3.20663	2.70299
1.15225	2.69485	4.05258	5.29892	4.01545	1.15225	3.18527	4.5015	5.55908	4.41528	1.15225	6.17584	5.83527	5.26932	5.76014	1.15225	2.45804	3.05862	2.75833	1.15225	2.52213	2.5029	3.29514	2.77339
1.15893	2.75131	3.97598	5.55344	4.09358	1.15893	3.34579	4.39621	5.3891	4.37703	1.15893	6.18652	5.77606	5.44815	5.80358	1.15893	2.37839	3.20633	2.79236	1.15893	2.4321	2.40036	3.32626	2.71957
1.16562	2.65549	3.86642	5.04959	3.85717	1.16562	3.23776	4.48685	5.63797	4.45419	1.16562	6.15494	5.88684	5.40787	5.81655	1.16562	2.31949	3.26584	2.79266	1.16562	2.46201	2.50778	3.2338	2.73453
1.17235	2.7504	3.9183	5.41092	4.02654	1.17235	3.40439	4.61044	5.61447	4.5431	1.17235	6.1676	5.72113	5.40359	5.76411	1.17235	2.36221	3.04153	2.70187	1.17235	2.49802	2.29446	3.30032	2.6976
1.17909	2.6207	3.96011	5.30533	3.96205	1.17909	3.34793	4.54056	5.66574	4.51808	1.17909	6.1998	5.94833	5.44205	5.86339	1.17909	2.43698	3.07114	2.75406	1.17909	2.4147	2.4968	3.32077	2.74409
1.18586	2.84073	4.03702	5.03922	3.97232	1.18586	3.26492	4.384	5.62531	4.42474	1.18586	6.25931	5.97137	5.34805	5.85958	1.18586	2.41013	3.17703	2.79358	1.18586	2.36343	2.42233	3.25394	2.6799
1.19266	2.7449	3.97873	5.13748	3.9537	1.19266	3.27835	4.70261	5.37308	4.45135	1.19266	6.13602	5.87891	5.28336	5.7661	1.19266	2.37717	3.21274	2.79495	1.19266	2.35458	2.45987	3.19839	2.67095
1.19949	2.77206	3.86246	5.27115	3.96856	1.19949	3.31558	4.4902	5.77377	4.52652	1.19949	6.15036	5.82062	5.4216	5.79753	1.19949	2.42722	3.12729	2.77726	1.19949	2.36404	2.48734	3.27377	2.70838
1.20635	2.686	3.96713	5.3093	3.98748	1.20635	3.13858	4.54941	5.52643	4.40481	1.20635	6.20972	5.88196	5.34561	5.81243	1.20635	2.44156	3.18069	2.81112	1.20635	2.42233	2.45743	3.34885	2.74287
1.21323	2.79037	3.84781	5.18417	3.94078	1.21323	3.26218	4.50302	5.50797	4.42439	1.21323	6.18729	5.86426	5.38681	5.81279	1.21323	2.40707	3.2811	2.84408	1.21323	2.40738	2.42569	3.2988	2.71062
1.22012	2.67868	3.89633	5.26566	3.94689	1.22012	3.40317	4.65775	5.81406	4.62499	1.22012	6.30981	5.92743	5.3804	5.87255	1.22012	2.4501	3.15048	2.80029	1.22012	2.45316	2.49863	3.25851	2.73677
1.22706	2.80685	4.05533	5.34317	4.06845	1.22706	3.3873	4.56375	5.6604	4.53715	1.22706	6.28479	5.71457	5.24246	5.74727	1.22706	2.40982	3.19412	2.80197	1.22706	2.4147	2.51663	3.32169	2.75101
1.23401	2.94266	3.94608	5.19028	4.02634	1.23401	3.24661	4.51614	5.5571	4.43995	1.23401	6.21262	5.84061	5.33188	5.79504	1.23401	2.42325	3.12515	2.7742	1.23401	2.36649	2.47299	3.27774	2.70574
1.241	2.66953	3.95462	5.38834	4.00416	1.241	3.31467	4.4075	5.55191	4.42469	1.241	6.29364	5.89737	5.37125	5.85409	1.241	2.28348	3.14438	2.71393	1.241	2.46353	2.4147	3.32138	2.7332
1.24801	2.75742	3.99826	5.17746	3.97771	1.24801	3.23868	4.7374	5.65704	4.54437	1.24801	6.15524	5.8284	5.35568	5.77977	1.24801	2.42508	3.19534	2.81021	1.24801	2.48825	2.47696	3.25089	2.7387
1.25505	2.87552	4.07944	5.38864	4.11453	1.25505	3.28903	4.59824	5.27634	4.38787	1.25505	6.25595	5.82504	5.37247	5.81782	1.25505	2.45743	3.09952	2.77848	1.25505	2.38052	2.47452	3.19107	2.68204
1.26211	2.85049	3.86642	5.13718	3.95136	1.26211	3.26431	4.55307	5.42328	4.41355	1.26211	6.26266	5.84961	5.49423	5.86883	1.26211	2.314	3.20206	2.75803	1.26211	2.40463	2.51572	3.21091	2.71042
1.2692	2.65549	3.91739	5.23453	3.9358	1.2692	3.23929	4.50974	5.67215	4.47373	1.2692	6.26144	5.91156	5.30319	5.8254	1.2692	2.35672	3.06137	2.70905	1.2692	2.38144	2.39182	3.28934	2.68753
1.27631	2.85568	3.89786	5.30136	4.0183	1.27631	3.3876	4.50394	5.53391	4.47515	1.27631	6.16867	5.81604	5.48386	5.82286	1.27631	2.45132	3.18619	2.81875	1.27631	2.50687	2.48947	3.2637	2.75335
1.28346	2.75436	4.20853	5.03342	3.99877	1.28346	3.08548	4.61197	5.56198	4.41981	1.28346	6.12686	5.8429	5.36453	5.7781	1.28346	2.39029	3.14896	2.76963	1.28346	2.45438	2.42996	3.22922	2.70452
1.29062	2.67593	3.94852	5.35049	3.99165	1.29062	3.28323	4.73373	5.75729	4.59142	1.29062	6.24557	5.89981	5.29861	5.81466	1.29062	2.43851	3.19778	2.81814	1.29062	2.43637	2.43149	3.16666	2.67817
1.29782	2.62985	4.09561	5.20432	3.97659	1.29782	3.24448	4.70718	5.63599	4.52922	1.29782	6.31927	5.79086	5.36453	5.82489	1.29782	2.43088	3.1044	2.76764	1.29782	2.44797	2.51144	3.19565	2.71835
1.30506	2.7037	3.94516	5.37186	4.00691	1.30506	3.33633	4.39743	5.50995	4.41457	1.30506	6.29852	5.89569	5.35538	5.84986	1.30506	2.42325	3.01987	2.72156	1.30506	2.43179	2.45346	3.35739	2.74755
1.31231	2.82578	4.0654	5.33646	4.07588	1.31231	3.30795	4.54758	5.4808	4.44544	1.31231	6.25351	5.84534	5.31509	5.80465	1.31231	2.42935	3.0217	2.72553	1.31231	2.40799	2.49588	3.3754	2.75976
1.31959	2.7449	4.12521	5.32455	4.06489	1.31959	3.23532	4.61563	5.56549	4.47215	1.31959	6.16379	5.83771	5.44174	5.81441	1.31959	2.48947	3.00064	2.74505	1.31959	2.43149	2.44766	3.17825	2.6858
1.3269	2.62039	3.87741	5.27573	3.92451	1.3269	3.24112	4.66019	5.76324	4.55485	1.3269	6.23627	5.88257	5.34775	5.8222	1.3269	2.45956	3.20419	2.83188	1.3269	2.33414	2.39609	3.24905	2.65976
1.33424	2.83005	4.11484	5.28152	4.07547	1.33424	3.27469	4.59366	5.52216	4.4635	1.33424	6.15219	5.96939	5.26169	5.79442	1.33424	2.37534	3.02933	2.70233	1.33424	2.50595	2.49741	3.19931	2.73422
1.3416	2.57248	4.00558	5.25223	3.94343	1.3416	3.37173	4.45572	5.33157	4.38634	1.3416	6.23535	5.88623	5.31662	5.81273	1.3416	2.38205	3.14346	2.76276	1.3416	2.43881	2.51205	3.22952	2.72679
1.349	2.58743	4.03366	5.38345	4.00151	1.349	3.2814	4.6022	5.35309	4.41223	1.349	6.12549	5.74432	5.43808	5.7693	1.349	2.28897	3.09616	2.69257	1.349	2.37625	2.44888	3.25974	2.69496
1.35641	2.67899	4.05716	5.31265	4.01627	1.35641	3.18893	4.69833	5.72525	4.5375	1.35641	6.23413	5.7135	5.42252	5.79005	1.35641	2.40128	3.2692	2.83524	1.35641	2.36588	2.45132	3.19931	2.67217
1.36386	2.68906	3.96805	5.22781	3.96164	1.36386	3.27103	4.48746	5.66559	4.47469	1.36386	6.32996	5.89493	5.50186	5.90892	1.36386	2.43027	3.06381	2.74704	1.36386	2.33871	2.35428	3.21945	2.63748
1.37135	2.85843	4.1774	5.2034	4.07974	1.37135	3.21732	4.56467	5.53085	4.43761	1.37135	6.10977	5.77927	5.32822	5.73909	1.37135	2.35123	3.27103	2.81113	1.37135	2.41928	2.41959	3.21396	2.68428
1.37885	2.73178	4.10812	5.32455	4.05482	1.37885	3.26065	4.48288	5.60379	4.44911	1.37885	6.25397	5.92377	5.44876	5.8755	1.37885	2.38144	3.18253	2.78198	1.37885	2.40402	2.39182	3.26035	2.6854
1.38639	2.78702	4.06326	5.1326	3.99429	1.38639	3.23349	4.69437	5.42755	4.4518	1.38639	6.32538	5.80063	5.43564	5.85388	1.38639	2.45255	3.17551	2.81403	1.38639	2.40952	2.48672	3.14804	2.68143
1.39395	2.82028	3.96225	5.4274	4.06998	1.39395	3.36563	4.6907	5.65918	4.57184	1.39395	6.05545	5.92377	5.36697	5.78206	1.39395	2.31522	3.07755	2.69639	1.39395	2.42966	2.36252	3.31833	2.7035
1.40154	2.69394	3.92746	5.21042	3.94394	1.40154	3.31406	4.50546	5.4071	4.40887	1.40154	6.28052	5.80093	5.46402	5.84849	1.40154	2.34024	3.18436	2.7623	1.40154	2.26028	2.31766	3.27347	2.61714
1.40916	2.6738	4.00864	5.46341	4.04862	1.40916	3.37723	4.5311	5.38589	4.43141	1.40916	6.32217	5.99976	5.33981	5.88725	1.40916	2.34482	3.13858	2.7417	1.40916	2.50412	2.55142	3.27011	2.77522
1.41681	2.82578	3.8475	5.30838	3.99389	1.41681	3.22678	4.67789	5.55161	4.48543	1.41681	6.28052	5.88104	5.39383	5.8518	1.41681	2.32986	3.20724	2.76855	1.41681	2.39395	2.46078	3.27744	2.71072
1.42449	2.84744	3.92776	5.42679	4.06733	1.42449	3.16849	4.51736	5.61646	4.4341	1.42449	6.22391	5.75195	5.50949	5.82845	1.42449	2.42142	3.29849	2.85996	1.42449	2.47055	2.40067	3.31863	2.72995
1.4322	2.73239	4.06204	5.23605	4.01016	1.4322	3.17062	4.62051	5.58334	4.45816	1.4322	6.15967	5.90149	5.4686	5.84325	1.4322	2.41989	3.18222	2.80105	1.4322	2.32895	2.39029	3.17184	2.63036
1.43994	2.71439	4.06784	5.17258	3.98494	1.43994	3.34793	4.44626	5.45563	4.41661	1.43994	6.0878	5.82718	5.44022	5.78507	1.43994	2.37747	3.1929	2.78519	1.43994	2.41318	2.491	3.25302	2.71907
1.4477	2.71347	4.18259	5.26291	4.05299	1.4477	3.1395	4.61685	5.46051	4.40562	1.4477	6.24344	5.88882	5.37003	5.8341	1.4477	2.43484	3.16422	2.79953	1.4477	2.34116	2.3851	3.21854	2.64827
1.4555	2.71866	4.02756	5.24307	3.99643	1.4555	3.00583	4.57169	5.55038	4.37597	1.4555	6.26602	5.76218	5.38162	5.80327	1.4555	2.45316	3.20908	2.83112	1.4555	2.42538	2.38205	3.34457	2.71733
1.46333	2.73911	4.0889	5.24918	4.02573	1.46333	3.40195	4.34769	5.48813	4.41259	1.46333	6.32523	5.93811	5.43747	5.90027	1.46333	2.34482	3.23166	2.78824	1.46333	2.42142	2.48672	3.36349	2.75721
1.47119	2.81326	4.02573	5.18661	4.00853	1.47119	3.40836	4.51035	5.70007	4.53959	1.47119	6.22635	5.7576	5.49911	5.82769	1.47119	2.32132	3.08426	2.70279	1.47119	2.42416	2.35458	3.30582	2.69485
1.47907	2.76627	4.09561	5.36057	4.07415	1.47907	3.32321	4.66476	5.64056	4.54284	1.47907	6.13831	5.86594	5.26871	5.75765	1.47907	2.34177	3.3046	2.82319	1.47907	2.43637	2.47421	3.25668	2.72242
1.48699	2.81937	4.04556	5.50186	4.12226	1.48699	3.22464	4.62418	5.51849	4.45577	1.48699	6.31882	5.79071	5.4451	5.85154	1.48699	2.43484	3.3931	2.91397	1.48699	2.38571	2.44217	3.32657	2.71815
1.49494	2.72507	4.01596	5.44632	4.06245	1.49494	3.3696	4.59671	5.67612	4.54748	1.49494	6.2674	5.98022	5.36057	5.8694	1.49494	2.42203	3.14194	2.78198	1.49494	2.4025	2.39883	3.27225	2.69119
1.50291	2.61734	3.85361	5.37094	3.9473	1.50291	3.16513	4.62265	5.64316	4.47698	1.50291	6.26144	5.9053	5.4686	5.87845	1.50291	2.30881	3.1337	2.72126	1.50291	2.41318	2.39761	3.36227	2.72435
1.51093	2.7092	4.09592	5.52505	4.11006	1.51093	3.26187	4.63913	5.60074	4.50058	1.51093	6.19461	5.86624	5.47562	5.84549	1.51093	2.51022	3.19595	2.85309	1.51093	2.50717	2.46597	3.1691	2.71408
1.51896	2.67502	4.03976	5.2095	3.97476	1.51896	3.40469	4.37271	5.4808	4.4194	1.51896	6.19308	5.8371	5.46616	5.83211	1.51896	2.46353	3.1282	2.79587	1.51896	2.34543	2.49893	3.21304	2.6858
1.52702	2.71622	4.077	5.37857	4.05726	1.52702	3.24631	4.59305	5.69778	4.51238	1.52702	6.23505	5.81848	5.42191	5.82515	1.52702	2.39304	3.1163	2.75467	1.52702	2.42722	2.42203	3.39615	2.74847
1.53513	2.74368	4.14474	5.23819	4.0422	1.53513	3.20297	4.62173	5.495	4.4399	1.53513	6.1467	5.8989	5.37338	5.80633	1.53513	2.3732	3.13309	2.75314	1.53513	2.50748	2.40829	3.181	2.69892
1.54325	2.80807	3.93021	5.12711	3.95513	1.54325	3.28445	4.48349	5.61874	4.46223	1.54325	6.21307	5.80917	5.40024	5.80749	1.54325	2.31552	3.25668	2.7861	1.54325	2.48245	2.4614	3.34305	2.7623
1.55141	2.66342	3.96774	5.24521	3.95879	1.55141	3.36044	4.5253	5.63889	4.50821	1.55141	6.30783	5.90027	5.43594	5.88135	1.55141	2.43515	3.11783	2.77649	1.55141	2.4202	2.46933	3.2933	2.72761
1.55961	2.5795	3.90457	5.19669	3.89359	1.55961	3.44559	4.59671	5.76279	4.6017	1.55961	6.20987	5.87646	5.54001	5.87545	1.55961	2.38358	3.12057	2.75207	1.55961	2.45499	2.40677	3.40378	2.75518
1.56782	2.80411	4.11819	5.29404	4.07211	1.56782	3.44772	4.49783	5.4126	4.45272	1.56782	6.07574	5.74768	5.457	5.76014	1.56782	2.45682	3.14651	2.80166	1.56782	2.43546	2.3558	3.11356	2.63494
1.57609	2.78152	4.01077	5.18967	3.99399	1.57609	3.31284	4.50424	5.71548	4.51085	1.57609	6.16394	5.85526	5.41061	5.80994	1.57609	2.3613	3.20206	2.78168	1.57609	2.4382	2.46994	3.23776	2.7153
1.58438	2.76016	4.00742	5.33463	4.03407	1.58438	3.22678	4.43588	5.53238	4.39835	1.58438	6.16669	5.9227	5.49484	5.86141	1.58438	2.39243	3.25943	2.82593	1.58438	2.42325	2.39639	3.33328	2.71764
1.59269	2.68723	3.99399	5.20279	3.96134	1.59269	3.33115	4.61929	5.42831	4.45958	1.59269	6.31119	5.91217	5.38071	5.86802	1.59269	2.4855	3.08975	2.78763	1.59269	2.39273	2.53708	3.32047	2.75009
1.60104	2.70706	3.97598	5.44418	4.04241	1.60104	3.37936	4.4664	5.53879	4.46152	1.60104	6.2471	5.8699	5.37552	5.83084	1.60104	2.38144	3.13797	2.75971	1.60104	2.3793	2.4794	3.27072	2.70981
1.60941	2.73788	4.00101	5.22354	3.98748	1.60941	3.26218	4.65164	5.60425	4.50602	1.60941	6.24847	5.95947	5.53268	5.91354	1.60941	2.42477	3.15536	2.79007	1.60941	2.37839	2.4736	3.19229	2.68143
1.61783	2.6622	4.06967	5.30807	4.01331	1.61783	3.27377	4.55795	5.46051	4.43074	1.61783	6.31989	5.92102	5.38681	5.87591	1.61783	2.38663	3.23013	2.80838	1.61783	2.47208	2.40707	3.27499	2.71805
1.62627	2.72903	3.96927	5.28519	3.9945	1.62627	3.405	4.66171	5.59082	4.55251	1.62627	6.22375	5.87296	5.43777	5.84483	1.62627	2.3793	3.21732	2.79831	1.62627	2.44095	2.45102	3.1871	2.69302
1.63475	2.73666	4.0654	5.39749	4.06652	1.63475	3.19382	4.57626	5.34988	4.37332	1.63475	6.26083	5.76813	5.30197	5.77698	1.63475	2.48093	3.10135	2.79114	1.63475	2.36801	2.53677	3.26004	2.72161
1.64326	2.91367	3.95187	5.38437	4.0833	1.64326	3.20847	4.56284	5.48309	4.41813	1.64326	6.23001	6.0025	5.35721	5.86324	1.64326	2.44949	3.15994	2.80471	1.64326	2.39883	2.39517	3.24387	2.67929
1.6518	2.74796	4.11118	5.26321	4.04078	1.6518	3.18039	4.68216	5.72433	4.52896	1.6518	6.27762	5.93567	5.24979	5.82103	1.6518	2.4437	3.21182	2.82776	1.6518	2.41898	2.47574	3.32901	2.74124
1.66037	2.56332	4.03946	5.47012	4.0243	1.66037	3.23227	4.69376	5.73563	4.55389	1.66037	6.18576	5.83374	5.29709	5.7722	1.66037	2.44858	3.33694	2.89276	1.66037	2.37289	2.40921	3.39554	2.72588
1.66899	2.78854	4.04831	5.13351	3.99012	1.66899	3.27652	4.54697	5.60837	4.47729	1.66899	6.22269	5.83771	5.39536	5.81859	1.66899	2.38235	3.21945	2.8009	1.66899	2.40311	2.45499	3.358	2.7387
1.67762	2.78976	4.25308	5.45578	4.16621	1.67762	3.34854	4.3486	5.40894	4.36869	1.67762	6.20987	5.69717	5.46677	5.79127	1.67762	2.40402	3.20572	2.80487	1.67762	2.40646	2.43515	3.32809	2.72323
1.6863	2.79953	4.01016	5.30197	4.03722	1.6863	3.2048	4.54269	5.32425	4.35725	1.6863	6.27182	5.85434	5.47226	5.86614	1.6863	2.50229	3.06015	2.78122	1.6863	2.4559	2.43393	3.21945	2.70309
1.695	2.79343	4.07883	5.4689	4.11372	1.695	3.28262	4.50333	5.55679	4.44758	1.695	6.20331	5.76523	5.39902	5.78919	1.695	2.40616	3.09891	2.75253	1.695	2.41196	2.48154	3.33878	2.74409
1.70374	2.83157	4.06448	5.37888	4.09164	1.70374	3.34091	4.48257	5.63049	4.48466	1.70374	6.22818	5.9111	5.38467	5.84132	1.70374	2.38998	3.0986	2.74429	1.70374	2.45773	2.57187	3.2933	2.7743
1.71251	2.71286	4.03763	5.42099	4.05716	1.71251	3.17368	4.63882	5.72678	4.51309	1.71251	6.2326	5.76599	5.43411	5.8109	1.71251	2.38388	3.19229	2.78808	1.71251	2.46964	2.46384	3.17307	2.70218
1.72131	2.73514	4.10629	5.35843	4.06662	1.72131	3.18649	4.69345	5.60501	4.49498	1.72131	6.16959	5.71075	5.26077	5.7137	1.72131	2.43118	3.2225	2.82684	1.72131	2.36191	2.3967	3.30032	2.68631
1.73016	2.7681	4.12277	5.18967	4.02685	1.73016	3.37814	4.47922	5.75012	4.53583	1.73016	6.35651	5.81436	5.48294	5.8846	1.73016	2.44308	3.18405	2.81357	1.73016	2.39914	2.42294	3.13828	2.65345
1.73902	2.80441	4.05289	5.43015	4.09582	1.73902	3.33145	4.2659	5.50735	4.36823	1.73902	6.27914	5.8197	5.29129	5.79671	1.73902	2.37564	3.11661	2.74613	1.73902	2.38602	2.46567	3.27377	2.70849
1.74794	2.81357	3.86642	5.17288	3.95096	1.74794	3.20328	4.5845	5.50537	4.43105	1.74794	6.19598	5.84549	5.26169	5.76772	1.74794	2.44888	3.19199	2.82043	1.74794	2.42599	2.41714	3.28812	2.71042
1.75688	2.79343	3.92929	5.23056	3.98443	1.75688	3.34579	4.70047	5.39536	4.48054	1.75688	6.27136	5.84137	5.31479	5.80917	1.75688	2.39517	3.24448	2.81982	1.75688	2.42386	2.42569	3.28629	2.71195
1.76585	2.74704	3.87222	5.48325	4.03417	1.76585	3.39127	4.67422	5.64545	4.57031	1.76585	6.3559	5.86945	5.42099	5.88211	1.76585	2.30179	3.21518	2.75849	1.76585	2.43362	2.42661	3.358	2.73941
1.77486	2.78244	3.83163	5.43961	4.01789	1.77486	3.25821	4.74014	5.44296	4.48044	1.77486	6.28265	5.87845	5.39658	5.85256	1.77486	2.36313	3.10715	2.73514	1.77486	2.46689	2.41928	3.27133	2.71917
1.7839	2.84348	3.99002	5.24277	4.02542	1.7839	3.29697	4.46671	5.67825	4.48064	1.7839	6.16241	5.84412	5.27817	5.76157	1.7839	2.34665	3.16208	2.75436	1.7839	2.43149	2.48184	3.32779	2.74704
1.79297	2.7739	3.96439	5.56137	4.09989	1.79297	3.18619	4.57504	5.77545	4.51223	1.79297	6.21658	5.93872	5.39017	5.84849	1.79297	2.37503	3.22952	2.80227	1.79297	2.35123	2.40494	3.28506	2.68041
1.80209	2.668	3.90091	5.49667	4.02186	1.80209	3.31985	4.51645	5.6955	4.5106	1.80209	6.3504	5.74615	5.3392	5.81192	1.80209	2.4382	3.27164	2.85492	1.80209	2.37198	2.45316	3.31192	2.71235
1.81124	2.95761	3.96408	5.26871	4.06347	1.81124	3.28293	4.41391	5.50766	4.4015	1.81124	6.0524	5.75897	5.36453	5.7253	1.81124	2.38052	3.08426	2.73239	1.81124	2.45438	2.47177	3.27286	2.733
1.82041	2.71896	4.06052	5.48721	4.0889	1.82041	3.33908	4.67789	5.625	4.54732	1.82041	6.2001	6.00449	5.3746	5.85973	1.82041	2.44614	3.16299	2.80457	1.82041	2.42172	2.49405	3.36716	2.76098
1.82964	2.87033	3.95035	5.39841	4.07303	1.82964	3.30032	4.57779	5.46967	4.44926	1.82964	6.14578	5.8252	5.37003	5.78034	1.82964	2.48795	3.08029	2.78412	1.82964	2.47055	2.509	3.33572	2.77176
1.83889	2.75375	4.05472	5.32516	4.04454	1.83889	3.26584	4.53201	5.76767	4.52184	1.83889	6.17416	5.78934	5.37918	5.78089	1.83889	2.40555	3.03085	2.7182	1.83889	2.37198	2.4614	3.33633	2.72324
1.84818	2.76291	3.79135	5.32578	3.96001	1.84818	3.23624	4.50058	5.66437	4.46706	1.84818	6.21262	5.84259	5.25986	5.77169	1.84818	2.31186	3.17703	2.74444	1.84818	2.38541	2.45438	3.2341	2.6913
1.85749	2.6326	4.02206	5.52658	4.06041	1.85749	3.32443	4.68399	5.5954	4.53461	1.85749	6.28342	5.86151	5.45181	5.86558	1.85749	2.42111	3.12576	2.77344	1.85749	2.4794	2.40463	3.246	2.71001
1.86685	2.75558	3.95218	5.14145	3.94974	1.86685	3.26279	4.64828	5.45715	4.45607	1.86685	6.25	5.83847	5.37888	5.82245	1.86685	2.38663	3.11569	2.75116	1.86685	2.4437	2.45071	3.33176	2.74206
1.87624	2.92923	3.97232	5.24887	4.05014	1.87624	3.23441	4.69467	5.68481	4.53796	1.87624	6.06735	5.8699	5.36087	5.76604	1.87624	2.37839	3.19717	2.78778	1.87624	2.4614	2.43912	3.22952	2.71001
1.88567	2.81906	4.11911	5.38528	4.10782	1.88567	3.28934	4.44901	5.52597	4.42144	1.88567	6.2413	5.95276	5.41855	5.87087	1.88567	2.39822	3.18192	2.79007	1.88567	2.40189	2.41257	3.19839	2.67095
1.89514	2.70828	4.07883	5.30136	4.02949	1.89514	3.51547	4.38614	5.57236	4.49132	1.89514	6.25397	5.74997	5.39261	5.79885	1.89514	2.35336	3.13492	2.74414	1.89514	2.41196	2.52396	3.18832	2.70808
1.90464	2.81601	4.0062	5.40054	4.07425	1.90464	3.43643	4.79446	5.8345	4.68846	1.90464	6.22467	5.89325	5.51743	5.87845	1.90464	2.49222	3.07175	2.78199	1.90464	2.46536	2.48276	3.3046	2.75091
1.91418	2.82181	3.98544	5.4744	4.09388	1.91418	3.28964	4.6785	5.58289	4.51701	1.91418	6.19324	5.80231	5.28061	5.75872	1.91418	2.26028	3.1218	2.69104	1.91418	2.38266	2.5087	3.27744	2.72293
1.92375	2.79526	4.12186	5.40268	4.1066	1.92375	3.34091	4.55429	5.65659	4.51726	1.92375	6.37848	5.83969	5.39261	5.87026	1.92375	2.42477	3.19473	2.80975	1.92375	2.40158	2.4498	3.38516	2.74551
1.93336	2.76382	4.04251	5.20767	4.00467	1.93336	3.33267	4.48105	5.57236	4.46203	1.93336	6.16959	5.93277	5.39291	5.83176	1.93336	2.46414	3.18405	2.82409	1.93336	2.41898	2.39914	3.22922	2.68245
1.943	2.54593	4.18228	5.14969	3.9593	1.943	3.34763	4.75113	5.70221	4.60032	1.943	6.14471	5.8667	5.43777	5.81639	1.943	2.379	3.10074	2.73987	1.943	2.47971	2.46933	3.27194	2.74033
1.95269	2.9509	4.15451	5.24124	4.11555	1.95269	3.31192	4.70108	5.49271	4.5019	1.95269	6.21765	5.7637	5.37033	5.78389	1.95269	2.37564	3.15567	2.76566	1.95269	2.46719	2.41898	3.14774	2.67797
1.9624	2.91977	4.12766	5.32883	4.12542	1.9624	3.2579	4.49539	5.77866	4.51065	1.9624	6.36276	5.802	5.49057	5.88511	1.9624	2.40738	3.18649	2.79693	1.9624	2.4321	2.53281	3.17276	2.71256
1.97216	2.85172	4.12979	5.30014	4.09388	1.97216	3.32657	4.55887	5.45151	4.44565	1.97216	6.1644	5.80109	5.3743	5.77993	1.97216	2.43881	3.21396	2.82639	1.97216	2.39548	2.48734	3.47855	2.78712
1.98196	2.74887	3.95737	5.30197	4.00274	1.98196	3.35983	4.58267	5.37842	4.44031	1.98196	6.27167	5.87357	5.28244	5.80923	1.98196	2.36526	3.21762	2.79144	1.98196	2.4202	2.4086	3.31558	2.71479
1.99179	2.82089	3.85452	5.40848	4.02796	1.99179	3.3876	4.4664	5.43381	4.42927	1.99179	6.35086	5.88745	5.38376	5.87402	1.99179	2.36404	3.14499	2.75452	1.99179	2.48764	2.45285	3.29697	2.74582
2.00166	2.86179	3.96469	5.22232	4.01627	2.00166	3.34854	4.62662	5.61905	4.5314	2.00166	6.19308	5.91568	5.43167	5.84681	2.00166	2.39426	3.28537	2.83981	2.00166	2.47726	2.45499	3.29269	2.74165
2.01156	2.81418	4.19205	5.41672	4.14098	2.01156	3.34915	4.70688	5.70282	4.58628	2.01156	6.34094	5.82367	5.37827	5.84763	2.01156	2.32559	3.23654	2.78106	2.01156	2.44858	2.48581	3.28323	2.73921
2.02151	2.74582	4.0657	5.52628	4.1126	2.02151	3.31558	4.55093	5.67047	4.51233	2.02151	6.25198	5.82886	5.37796	5.8196	2.02151	2.50229	3.14926	2.82578	2.02151	2.40128	2.40158	3.30307	2.70198
2.03149	2.78	4.11118	5.45578	4.11565	2.03149	3.27011	4.64218	5.37903	4.43044	2.03149	6.30081	5.89264	5.38284	5.85876	2.03149	2.35672	3.12698	2.74185	2.03149	2.39822	2.48917	3.28568	2.72436
2.04151	2.92068	3.96194	5.27237	4.05166	2.04151	3.3287	4.69559	5.52902	4.51777	2.04151	6.36551	5.89951	5.37338	5.87947	2.04151	2.37442	3.17703	2.77572	2.04151	2.63412	2.33932	3.24112	2.73819
2.05156	2.6564	3.98178	5.33463	3.99094	2.05156	3.34	4.49905	5.80536	4.54814	2.05156	6.22696	5.81863	5.40359	5.81639	2.05156	2.34146	3.16879	2.75513	2.05156	2.43332	2.444	3.41293	2.76342
2.06166	2.84866	4.06235	5.23361	4.04821	2.06166	3.28995	4.6904	5.58548	4.52194	2.06166	6.12045	5.88058	5.32455	5.77519	2.06166	2.30667	3.18527	2.74597	2.06166	2.53769	2.46841	3.31436	2.77349
2.0718	2.73697	3.97293	5.33981	4.01657	2.0718	3.31772	4.69803	5.69031	4.56869	2.0718	6.22955	5.86151	5.35202	5.81436	2.0718	2.33261	3.04733	2.68997	2.0718	2.38632	2.42477	3.30276	2.70462
2.08197	2.77512	4.06906	5.34286	4.06235	2.08197	3.34091	4.5961	5.78857	4.57519	2.08197	6.06522	5.82932	5.33676	5.74377	2.08197	2.45316	3.18192	2.81754	2.08197	2.47696	2.44492	3.27347	2.73178
2.09219	2.74063	4.08737	5.36911	4.0657	2.09219	3.43063	4.6843	5.69473	4.60322	2.09219	6.11603	5.93292	5.40421	5.81772	2.09219	2.44125	3.11356	2.7774	2.09219	2.3735	2.46109	3.19931	2.67797
2.10244	2.70096	3.94547	5.20187	3.94943	2.10244	3.45016	4.73831	5.68909	4.62585	2.10244	6.1853	5.92743	5.29495	5.80256	2.10244	2.43668	3.21915	2.82791	2.10244	2.46597	2.44827	3.32169	2.74531
2.11273	2.92099	4.13956	5.4686	4.17638	2.11273	3.39981	4.84024	5.67261	4.63755	2.11273	6.15082	5.90164	5.58304	5.8785	2.11273	2.40829	3.17642	2.79235	2.11273	2.37534	2.48917	3.27225	2.71225
2.12305	2.88773	4.14139	5.31235	4.11382	2.12305	3.26035	4.79294	5.57465	4.54265	2.12305	6.19522	5.9285	5.41122	5.84498	2.12305	2.38907	3.22922	2.80915	2.12305	2.41745	2.52884	3.33847	2.76159
2.13342	2.87979	4.08768	5.3511	4.10619	2.13342	3.39584	4.57199	5.61081	4.52621	2.13342	6.20941	5.87799	5.38681	5.82474	2.13342	2.45926	3.19717	2.82822	2.13342	2.47452	2.46841	3.2872	2.74338
2.14383	2.6564	4.08371	5.29587	4.01199	2.14383	3.19107	4.64279	5.77225	4.53537	2.14383	6.19095	5.90363	5.40085	5.83181	2.14383	2.40219	3.21243	2.80731	2.14383	2.43454	2.46384	3.35464	2.75101
2.15427	2.89139	4.07486	5.2623	4.07618	2.15427	3.24539	4.6965	5.5983	4.5134	2.15427	6.29364	5.77896	5.39505	5.82255	2.15427	2.36771	3.12851	2.74811	2.15427	2.38358	2.42905	3.27133	2.69465
2.16476	2.83676	4.05563	5.29617	4.06285	2.16476	3.39157	4.6843	5.66833	4.5814	2.16476	6.20193	5.90744	5.38284	5.83074	2.16476	2.41013	3.22128	2.81571	2.16476	2.45163	2.4263	3.25882	2.71225
2.17529	2.71103	4.13376	5.18997	4.01159	2.17529	3.52493	4.6373	5.65475	4.60566	2.17529	6.15875	5.72952	5.28183	5.72337	2.17529	2.36954	3.08334	2.72644	2.17529	2.48978	2.47299	3.24844	2.73707
2.18586	2.76505	4.00528	5.2504	4.00691	2.18586	3.34732	4.52713	5.59616	4.4902	2.18586	6.2294	5.88715	5.31754	5.81136	2.18586	2.36008	3.14651	2.7533	2.18586	2.38235	2.44186	3.2695	2.6979
2.19646	2.79678	4.18106	5.25192	4.07659	2.19646	3.25089	4.59763	5.43823	4.42892	2.19646	6.36139	5.79773	5.36667	5.84193	2.19646	2.46475	3.15842	2.81159	2.19646	2.45529	2.46628	3.2634	2.72832
2.20711	2.76382	4.14017	5.38681	4.09693	2.20711	3.30582	4.63852	5.66696	4.5371	2.20711	6.10229	5.76187	5.42099	5.76172	2.20711	2.42081	3.24051	2.83066	2.20711	2.4614	2.47787	3.32748	2.75558
2.2178	2.81876	4.1188	5.44266	4.12674	2.2178	3.31161	4.3364	5.43777	4.36193	2.2178	6.29211	5.85861	5.48569	5.8788	2.2178	2.35886	3.24722	2.80304	2.2178	2.3735	2.48856	3.27469	2.71225
2.22854	2.72873	4.12277	5.25436	4.03529	2.22854	3.28262	4.73068	5.58716	4.53349	2.22854	6.27197	5.78568	5.41733	5.82499	2.22854	2.45407	3.14804	2.80105	2.22854	2.45316	2.46689	3.14102	2.68702
2.2393	2.68936	4.01077	5.4335	4.04454	2.2393	3.35922	4.49692	5.39291	4.41635	2.2393	6.22864	6.04736	5.44998	5.90866	2.2393	2.47421	3.17398	2.82409	2.2393	2.46933	2.4791	3.31345	2.75396
2.25011	2.84836	4.15634	5.27573	4.09348	2.25011	3.44376	4.6492	5.72861	4.60719	2.25011	6.21124	5.91522	5.35934	5.8286	2.25011	2.39029	3.20236	2.79632	2.25011	2.38815	2.4086	3.25638	2.68438
2.26096	2.96707	4.09927	5.33737	4.13457	2.26096	3.18466	4.6257	5.5217	4.44402	2.26096	6.12381	5.71716	5.50552	5.78216	2.26096	2.39792	3.21548	2.8067	2.26096	2.50443	2.46384	3.3522	2.77349
2.27186	2.77267	4.03214	5.25833	4.02105	2.27186	3.49838	4.48074	5.76691	4.58201	2.27186	6.36566	5.90225	5.45578	5.9079	2.27186	2.52396	3.23868	2.88132	2.27186	2.46323	2.40005	3.33939	2.73422
2.2828	2.84256	3.98911	5.22415	4.01861	2.2828	3.24661	4.91409	5.73196	4.63089	2.2828	6.13205	5.93842	5.35965	5.81004	2.2828	2.46323	3.17886	2.82104	2.2828	2.43393	2.44614	3.34579	2.74195
2.29378	2.92923	4.01077	5.28488	4.07496	2.29378	3.4407	4.57504	5.60059	4.53878	2.29378	6.30127	5.83939	5.40848	5.84971	2.29378	2.36099	3.16391	2.76245	2.29378	2.39853	2.56424	3.26157	2.74145
2.30479	2.9805	3.78708	5.33463	4.03407	2.30479	3.3345	4.55734	5.61813	4.50332	2.30479	6.19156	5.79224	5.3862	5.79	2.30479	2.30057	3.20969	2.75513	2.30479	2.28561	2.38754	3.2103	2.62782
2.31585	2.91061	4.04495	5.37338	4.10965	2.31585	3.31253	4.65469	5.63919	4.53547	2.31585	6.31424	5.8876	5.3392	5.84701	2.31585	2.42294	3.15384	2.78839	2.31585	2.46384	2.46078	3.28598	2.73687
2.32695	2.73941	3.98666	5.49088	4.07232	2.32695	3.3226	4.62601	5.51529	4.48797	2.32695	6.22864	5.82047	5.38132	5.81014	2.32695	2.42966	3.09555	2.7626	2.32695	2.38205	2.46536	3.20786	2.68509
2.3381	2.75131	4.07181	5.44662	4.08991	2.3381	3.39096	4.66995	5.69061	4.58384	2.3381	6.32629	5.85999	5.50461	5.89696	2.3381	2.37198	3.25302	2.8125	2.3381	2.42233	2.52274	3.30368	2.74958
2.34929	2.81174	4.05258	5.18631	4.01688	2.34929	3.36472	4.74167	5.70557	4.60399	2.34929	6.32401	5.78964	5.50278	5.87214	2.34929	2.40982	3.29147	2.85065	2.34929	2.41867	2.46628	3.228	2.70432
2.36051	2.8096	4.07272	5.4454	4.10924	2.36051	3.37326	4.46701	5.53207	4.45745	2.36051	6.21857	5.8284	5.39474	5.8139	2.36051	2.40555	3.09891	2.75223	2.36051	2.4202	2.444	3.18008	2.68143
2.37179	2.73361	4.05167	5.35294	4.04607	2.37179	3.19992	4.64066	5.76111	4.5339	2.37179	6.22681	5.83694	5.38742	5.81706	2.37179	2.53006	3.17551	2.85278	2.37179	2.43454	2.48428	3.18039	2.69974
2.3831	2.64114	3.88107	5.32211	3.94811	2.3831	3.30673	4.57809	5.59875	4.49452	2.3831	6.26648	5.91324	5.42404	5.86792	2.3831	2.46445	3.00674	2.73559	2.3831	2.42844	2.40158	3.22403	2.68468
2.39446	2.82852	4.16061	5.39169	4.12694	2.39446	3.57681	4.66782	5.63828	4.62764	2.39446	6.15494	5.88806	5.3154	5.78613	2.39446	2.42935	3.13156	2.78045	2.39446	2.38754	2.55814	3.26492	2.73687
2.40586	2.80777	3.9357	5.34378	4.02908	2.40586	3.38425	4.61929	5.60638	4.53664	2.40586	6.37039	5.73196	5.40176	5.8347	2.40586	2.38754	3.18771	2.78763	2.40586	2.37015	2.41135	3.30734	2.69628
2.41731	2.75864	4.14505	5.10025	4.00131	2.41731	3.26767	4.68002	5.47119	4.47296	2.41731	6.12625	5.91064	5.45151	5.82947	2.41731	2.42325	3.00034	2.71179	2.41731	2.40585	2.51358	3.26218	2.7272
2.4288	2.70157	3.94272	5.32089	3.98839	2.4288	3.2637	4.65775	5.58746	4.50297	2.4288	6.24481	5.89066	5.33493	5.82347	2.4288	2.43942	3.14835	2.79389	2.4288	2.42172	2.37686	3.31253	2.7037
2.44034	2.81021	4.15848	5.3038	4.09083	2.44034	3.37357	4.93057	5.50842	4.60419	2.44034	6.21384	5.979	5.44083	5.87789	2.44034	2.42752	3.21518	2.82135	2.44034	2.42996	2.49924	3.18893	2.70604
2.45191	2.82303	4.1658	5.26474	4.08452	2.45191	3.37601	4.7438	5.73135	4.61705	2.45191	6.23383	5.81345	5.35477	5.80068	2.45191	2.4733	3.16879	2.82104	2.45191	2.47452	2.54623	3.26157	2.76077
2.46353	2.87857	3.88199	5.26169	4.00742	2.46353	3.34732	4.53171	5.43991	4.43965	2.46353	6.22162	5.80139	5.36972	5.79758	2.46353	2.4147	3.18405	2.79937	2.46353	2.38174	2.38907	3.37173	2.71418
2.4752	2.74918	4.07364	5.43228	4.08503	2.4752	3.19351	4.53812	5.54825	4.42663	2.4752	6.20148	5.90515	5.39169	5.83277	2.4752	2.51511	3.18985	2.85248	2.4752	2.45865	2.444	3.22922	2.71062
2.4869	2.76596	4.22287	5.34103	4.10995	2.4869	3.4938	4.84299	5.56595	4.63425	2.4869	6.33896	5.84381	5.38437	5.85571	2.4869	2.29355	3.02658	2.66007	2.4869	2.47147	2.50473	3.25699	2.7444
2.49866	2.84256	4.14322	5.32425	4.10334	2.49866	3.23746	4.55338	5.5632	4.45135	2.49866	6.34079	5.90073	5.35141	5.86431	2.49866	2.40005	3.10013	2.75009	2.49866	2.37717	2.51297	3.28598	2.72537
2.51046	2.76688	4.0596	5.32547	4.05065	2.51046	3.3638	4.58939	5.54352	4.4989	2.51046	6.15234	5.92087	5.44479	5.83933	2.51046	2.43179	3.25638	2.84408	2.51046	2.3143	2.43484	3.23898	2.66271
2.5223	2.82852	4.18747	5.35873	4.12491	2.5223	3.41537	4.85458	5.66864	4.6462	2.5223	6.11786	5.79056	5.23972	5.71605	2.5223	2.35519	3.18649	2.77084	2.5223	2.35275	2.48276	3.39737	2.74429
2.53419	2.94022	3.98361	5.21103	4.04495	2.53419	3.43369	4.54056	5.64468	4.53964	2.53419	6.11801	5.78857	5.35995	5.75551	2.53419	2.44858	3.18314	2.81586	2.53419	2.38083	2.47208	3.24661	2.69984
2.54612	2.87064	3.88107	5.32944	4.02705	2.54612	3.43063	4.60373	5.44952	4.49463	2.54612	6.33194	5.85907	5.32547	5.83883	2.54612	2.42599	3.29636	2.86118	2.54612	2.39853	2.45682	3.24539	2.70025
2.5581	2.87552	4.10873	5.58701	4.19042	2.5581	3.43307	4.76852	5.67963	4.62707	2.5581	6.18835	5.84732	5.38284	5.80617	2.5581	2.41196	3.1279	2.76993	2.5581	2.41745	2.49374	3.3757	2.7623
2.57013	2.69638	4.1777	5.39444	4.08951	2.57013	3.45322	4.55368	5.85388	4.62026	2.57013	6.16211	5.81879	5.42831	5.80307	2.57013	2.45071	3.13553	2.79312	2.57013	2.42294	2.39517	3.17581	2.66464
2.5822	2.6915	4.06082	5.39352	4.04861	2.5822	3.32809	4.72183	5.71991	4.58994	2.5822	6.16791	5.72815	5.298	5.73135	2.5822	2.35947	3.15659	2.75803	2.5822	2.46109	2.3732	3.26797	2.70075
2.59431	2.75711	3.9473	5.46738	4.05726	2.59431	3.4404	4.66904	5.67841	4.59595	2.59431	6.31516	5.9375	5.39474	5.88247	2.59431	2.45682	3.13766	2.79724	2.59431	2.32101	2.47391	3.35983	2.71825
2.60648	2.86087	4.23019	5.34744	4.14617	2.60648	3.35709	4.57748	5.57129	4.50195	2.60648	6.17432	5.8075	5.34866	5.77683	2.60648	2.4086	3.10776	2.75818	2.60648	2.45621	2.45499	3.28659	2.7326
2.61869	2.76413	3.96896	5.4631	4.0654	2.61869	3.2341	4.68735	5.56213	4.49453	2.61869	6.29196	5.7515	5.39291	5.81212	2.61869	2.46597	3.19839	2.83218	2.61869	2.49588	2.35916	3.28506	2.71337
2.63094	2.93167	4.01901	5.32639	4.09236	2.63094	3.30307	4.42337	5.85892	4.52845	2.63094	6.25977	5.8165	5.54977	5.87535	2.63094	2.34726	3.26004	2.80365	2.63094	2.42233	2.51846	3.28354	2.74144
2.64325	2.86514	3.96988	5.41153	4.08218	2.64325	3.40317	4.63394	5.64957	4.56223	2.64325	6.22787	5.79987	5.49667	5.84147	2.64325	2.47391	3.07663	2.77527	2.64325	2.48123	2.46902	3.27957	2.74327
2.6556	2.73239	4.14536	5.39566	4.09114	2.6556	3.50418	4.814	5.47043	4.5962	2.6556	6.13388	5.89172	5.3685	5.79803	2.6556	2.50076	3.134	2.81738	2.6556	2.3555	2.44492	3.14011	2.64684
2.66799	2.79037	4.12979	5.26291	4.06102	2.66799	3.37387	4.92203	5.58502	4.62697	2.66799	6.25183	5.87692	5.34592	5.82489	2.66799	2.36496	3.10837	2.73666	2.66799	2.38724	2.49863	3.33755	2.74114
2.68044	2.78519	4.10263	5.45853	4.11545	2.68044	3.24173	4.7374	5.62164	4.53359	2.68044	6.24939	5.73364	5.36423	5.78242	2.68044	2.34329	3.06595	2.70462	2.68044	2.47208	2.40921	3.35556	2.74562
2.69292	2.99057	4.20395	5.3801	4.19154	2.69292	3.52554	4.64615	5.58502	4.58557	2.69292	6.25473	5.71686	5.3688	5.78013	2.69292	2.46719	3.11722	2.79221	2.69292	2.48428	2.44492	3.30582	2.74501
2.70546	2.95395	4.03732	5.30136	4.09754	2.70546	3.25424	4.59	5.56885	4.47103	2.70546	6.23566	5.77911	5.37399	5.79625	2.70546	2.39029	3.14194	2.76612	2.70546	2.45438	2.49313	3.31772	2.75508
2.71805	2.84744	4.19724	5.4631	4.16926	2.71805	3.4108	4.6254	5.57617	4.53746	2.71805	6.2059	5.93491	5.43015	5.85699	2.71805	2.4498	3.12576	2.78778	2.71805	2.57217	2.53494	3.24326	2.78346
2.73069	2.84561	3.98148	5.35172	4.0596	2.73069	3.452	4.69986	5.63766	4.59651	2.73069	6.35574	5.89188	5.35995	5.86919	2.73069	2.37686	3.1337	2.75528	2.73069	2.54166	2.5444	3.37631	2.82079
2.74336	2.7565	4.02817	5.35233	4.04567	2.74336	3.58414	4.77707	5.54306	4.63476	2.74336	6.23688	5.85205	5.26413	5.78435	2.74336	2.43881	3.14194	2.79038	2.74336	2.36374	2.5145	3.28201	2.72008
2.7561	2.89963	3.99216	5.50949	4.13376	2.7561	3.40378	4.67209	5.72525	4.60037	2.7561	6.19354	5.85587	5.34622	5.79854	2.7561	2.36832	3.19565	2.78199	2.7561	2.44034	2.48764	3.2872	2.73839
2.76887	2.84195	4.08463	5.32608	4.08422	2.76887	3.28781	4.5137	5.77484	4.52545	2.76887	6.17996	5.93735	5.3627	5.82667	2.76887	2.48276	3.22067	2.85171	2.76887	2.39639	2.43454	3.26187	2.6976
2.7817	2.8273	4.08493	5.33707	4.0831	2.7817	3.27713	4.68155	5.74997	4.56955	2.7817	6.13968	5.90775	5.39597	5.81447	2.7817	2.45773	3.21732	2.83753	2.7817	2.47787	2.39487	3.32779	2.73351
2.79457	2.7504	4.18259	5.3508	4.0946	2.79457	3.20816	4.51279	5.77499	4.49865	2.79457	6.04553	5.89493	5.39963	5.78003	2.79457	2.42172	3.23654	2.82913	2.79457	2.5386	2.30637	3.36197	2.73565
2.8075	2.72324	4.11484	5.40146	4.07985	2.8075	3.47183	4.57321	5.80948	4.61817	2.8075	6.29135	5.83038	5.42831	5.85001	2.8075	2.4147	3.10898	2.76184	2.8075	2.41776	2.41714	3.31589	2.71693
2.82048	2.88132	3.89725	5.15701	3.97853	2.82048	3.49564	4.63913	5.57434	4.5697	2.82048	6.21521	5.81818	5.34439	5.79259	2.82048	2.44949	3.1636	2.80654	2.82048	2.4437	2.48611	3.45413	2.79465
2.8335	2.83859	3.99094	5.56351	4.13101	2.8335	3.3223	4.8085	5.65872	4.59651	2.8335	6.26511	5.76691	5.4863	5.83944	2.8335	2.46078	3.23227	2.84653	2.8335	2.42538	2.4498	3.33145	2.73554
2.84658	2.80624	3.9296	5.32059	4.01881	2.84658	3.33664	4.69772	5.80215	4.61217	2.84658	6.20941	5.78644	5.4567	5.81752	2.84658	2.40219	3.18436	2.79327	2.84658	2.45865	2.39975	3.20419	2.68753
2.8597	2.81357	4.09439	5.37247	4.09348	2.8597	3.3046	4.6489	5.76035	4.57128	2.8597	6.17508	5.78018	5.44601	5.80042	2.8597	2.39548	3.27499	2.83523	2.8597	2.40768	2.40524	3.44833	2.75375
2.87287	2.87247	4.20944	5.28793	4.12328	2.87287	3.43094	4.74808	5.4248	4.53461	2.87287	6.09192	5.83023	5.53513	5.81909	2.87287	2.40067	3.09067	2.74567	2.87287	2.46902	2.51175	3.3403	2.77369
2.8861	2.83066	4.21677	5.44846	4.1653	2.8861	3.54202	4.80209	5.58304	4.64238	2.8861	6.13617	5.83664	5.38864	5.78715	2.8861	2.41043	3.18741	2.79892	2.8861	2.45499	2.53006	3.29086	2.75864
2.89937	2.81723	4.18503	5.41061	4.13762	2.89937	3.38791	4.51553	5.62958	4.51101	2.89937	6.27441	5.88959	5.41763	5.86054	2.89937	2.53494	3.18924	2.86209	2.89937	2.4678	2.51297	3.21396	2.73158
2.9127	2.89413	3.89755	5.43137	4.07435	2.9127	3.43338	4.78317	5.58823	4.60159	2.9127	6.25153	5.76859	5.36362	5.79458	2.9127	2.4147	3.09799	2.75634	2.9127	2.40921	2.49313	3.29758	2.73331
2.92607	2.94724	4.09592	5.40665	4.14994	2.92607	3.47733	4.81583	5.53284	4.60867	2.92607	6.27945	5.91553	5.44083	5.8786	2.92607	2.39182	3.21365	2.80274	2.92607	2.52792	2.45316	3.29391	2.75833
2.9395	2.81998	4.03915	5.44846	4.10253	2.9395	3.44803	4.70871	5.88394	4.68023	2.9395	6.35941	5.88348	5.26535	5.83608	2.9395	2.43271	3.20511	2.81891	2.9395	2.4498	2.4791	3.33511	2.75467
2.95298	2.89688	4.06906	5.51651	4.16082	2.95298	3.42636	4.63394	5.86853	4.64294	2.95298	6.27487	5.88501	5.59067	5.91685	2.95298	2.40707	3.2283	2.81768	2.95298	2.43118	2.62283	3.31039	2.78813
2.9665	2.87491	4.0535	5.4155	4.11464	2.9665	3.37418	4.74106	5.68039	4.59854	2.9665	5.98877	5.84366	5.45731	5.76325	2.9665	2.41592	3.18588	2.8009	2.9665	2.46964	2.43362	3.24875	2.71734
2.98009	2.90329	4.18655	5.28519	4.12501	2.98009	3.55759	4.81766	5.79666	4.72397	2.98009	6.22131	5.92697	5.43472	5.861	2.98009	2.54044	3.11356	2.827	2.98009	2.45621	2.48489	3.24844	2.72985
2.99371	2.81021	3.97202	5.45364	4.07862	2.99371	3.41873	4.77921	5.65186	4.6166	2.99371	6.23581	5.95306	5.43716	5.87534	2.99371	2.3732	3.13461	2.75391	2.99371	2.36038	2.51114	3.37845	2.74999
3.0074	2.72629	4.02023	5.48843	4.07832	3.0074	3.45261	4.66599	5.39688	4.50516	3.0074	6.33636	5.86029	5.345	5.84722	3.0074	2.38541	3.26767	2.82654	3.0074	2.4733	2.50778	3.23563	2.7389
3.02114	2.93564	4.22256	5.54703	4.23508	3.02114	3.47549	4.38614	5.7254	4.52901	3.02114	6.23169	5.91263	5.37277	5.83903	3.02114	2.48825	3.20511	2.84668	3.02114	2.509	2.41318	3.31955	2.74724
3.03492	2.98141	4.09164	5.28122	4.11809	3.03492	3.50601	4.73221	5.70511	4.64778	3.03492	6.14044	5.83038	5.48538	5.81873	3.03492	2.43729	3.18161	2.80945	3.03492	2.60574	2.52243	3.17856	2.76891
3.04876	2.75497	4.15512	5.49271	4.13427	3.04876	3.30704	4.75632	5.46188	4.50841	3.04876	6.29257	5.84015	5.31876	5.81716	3.04876	2.36099	3.19595	2.77847	3.04876	2.45468	2.42752	3.16422	2.68214
3.06266	2.84866	4.12125	5.39719	4.12237	3.06266	3.38943	4.61288	5.74814	4.58348	3.06266	6.20255	5.75134	5.50674	5.82021	3.06266	2.38907	3.30551	2.84729	3.06266	2.42294	2.40524	3.28659	2.70492
3.0766	2.97195	4.09073	5.53024	4.19764	3.0766	3.47122	4.68124	5.55435	4.56894	3.0766	6.3298	5.82947	5.40543	5.8549	3.0766	2.4263	3.18832	2.80731	3.0766	2.49802	2.38998	3.36838	2.75213
3.0906	2.93594	3.97995	5.31754	4.07781	3.0906	3.49167	4.6373	5.5455	4.55816	3.0906	6.31516	5.8728	5.39078	5.85958	3.0906	2.40128	3.15262	2.77695	3.0906	2.32925	2.42844	3.3226	2.69343
3.10466	2.827	4.18808	5.26474	4.09327	3.10466	3.36929	4.5372	5.75546	4.55398	3.10466	6.21735	5.73792	5.43228	5.79585	3.10466	2.53098	3.09891	2.81494	3.10466	2.47726	2.59476	3.31161	2.79454
3.11876	2.91916	4.16061	5.36362	4.1478	3.11876	3.38974	4.58755	5.67535	4.55088	3.11876	6.32721	5.96436	5.40573	5.8991	3.11876	2.39243	3.19748	2.79495	3.11876	2.36191	2.48245	3.19962	2.68133
3.13293	2.84134	4.12491	5.52139	4.16255	3.13293	3.47031	4.65897	5.71335	4.61421	3.13293	6.3147	5.97977	5.37033	5.88827	3.13293	2.46475	3.23929	2.85202	3.13293	2.36893	2.44339	3.31833	2.71022
3.14714	2.74582	3.99094	5.39536	4.04404	3.14714	3.58597	4.66232	5.80994	4.68608	3.14714	6.18073	5.80338	5.38345	5.78919	3.14714	2.45956	3.06137	2.76046	3.14714	2.43027	2.5383	3.21243	2.727
3.1614	2.80411	3.9772	5.42679	4.06937	3.1614	3.30521	4.99924	5.67993	4.66146	3.1614	6.20865	5.98831	5.45151	5.88282	3.1614	2.56546	3.26248	2.91397	3.1614	2.39853	2.42722	3.29361	2.70645
3.17572	2.75009	4.16122	5.4631	4.1248	3.17572	3.59573	4.69772	5.51239	4.60195	3.17572	6.31882	5.91705	5.49576	5.91054	3.17572	2.53311	3.09402	2.81357	3.17572	2.49191	2.44858	3.40408	2.78152
3.1901	2.94449	4.05716	5.30319	4.10161	3.1901	3.30978	4.81674	5.7843	4.63694	3.1901	6.29608	5.89828	5.38589	5.86008	3.1901	2.48428	3.15201	2.81815	3.1901	2.41989	2.59445	3.38882	2.80105
3.20454	2.85049	3.99338	5.47836	4.10741	3.20454	3.41507	4.74167	5.67215	4.60963	3.20454	6.29303	5.89996	5.43716	5.87672	3.20454	2.50107	3.19778	2.84943	3.20454	2.49313	2.48184	3.37997	2.78498
3.21902	2.73575	4.12796	5.53665	4.13345	3.21902	3.36685	4.66599	5.56366	4.53217	3.21902	6.2149	5.78079	5.457	5.81756	3.21902	2.51511	3.27194	2.89352	3.21902	2.46384	2.47543	3.26859	2.73595
3.23356	2.91367	4.01291	5.31204	4.07954	3.23356	3.41446	4.70322	5.74417	4.62062	3.23356	6.38901	5.80841	5.43564	5.87769	3.23356	2.38541	3.02567	2.70554	3.23356	2.42844	2.41348	3.23837	2.69343
3.24816	2.69058	4.08279	5.32089	4.03142	3.24816	3.35129	4.6553	5.69992	4.56884	3.24816	6.2883	5.85938	5.41275	5.85348	3.24816	2.39883	3.23013	2.81448	3.24816	2.4086	2.4559	3.3107	2.72507
3.26281	2.90054	4.12125	5.58304	4.20161	3.26281	3.34427	4.63394	5.66177	4.54666	3.26281	6.29456	5.78705	5.43045	5.83735	3.26281	2.42661	3.26859	2.8476	3.26281	2.52243	2.44522	3.41049	2.79271
3.27752	2.84836	4.01108	5.44266	4.1007	3.27752	3.44376	4.97757	5.6691	4.69681	3.27752	6.24191	5.95245	5.35172	5.84869	3.27752	2.32468	3.21518	2.76993	3.27752	2.34268	2.50168	3.30399	2.71612
3.29229	2.82486	4.25339	5.44357	4.17394	3.29229	3.3815	4.73251	5.71259	4.60887	3.29229	6.15555	5.82047	5.38223	5.78608	3.29229	2.44949	3.26614	2.85781	3.29229	2.4559	2.51663	3.27103	2.74785
3.3071	2.73087	4.00528	5.41153	4.04923	3.3071	3.48831	4.67728	5.61371	4.5931	3.3071	6.18164	5.84457	5.34714	5.79112	3.3071	2.47574	3.16391	2.81982	3.3071	2.45926	2.39761	3.22159	2.69282
3.32199	2.77695	4.16153	5.67795	4.20548	3.32199	3.41507	4.81247	5.76248	4.66334	3.32199	6.29196	5.95276	5.46371	5.90281	3.32199	2.44614	3.2576	2.85187	3.32199	2.43942	2.52914	3.23807	2.73554
3.33691	2.73758	4.2598	5.439	4.14546	3.33691	3.39066	4.78043	5.69824	4.62311	3.33691	6.15356	5.72937	5.42221	5.76838	3.33691	2.39182	3.29697	2.8444	3.33691	2.4968	2.42935	3.27072	2.73229
3.35191	2.94113	4.08279	5.3331	4.11901	3.35191	3.64304	4.72	5.82367	4.7289	3.35191	6.20468	5.75729	5.54489	5.83562	3.35191	2.36313	3.13736	2.75025	3.35191	2.35458	2.47147	3.26309	2.69638
3.36695	2.84409	4.36081	5.55954	4.25481	3.36695	3.60031	4.74564	5.78613	4.71069	3.36695	6.32431	5.83496	5.55038	5.90322	3.36695	2.51999	3.19687	2.85843	3.36695	2.40585	2.5386	3.21426	2.71957
3.38206	2.97073	4.13681	5.23727	4.11494	3.38206	3.39676	4.81094	5.68787	4.63186	3.38206	6.25748	5.78781	5.32547	5.79025	3.38206	2.51297	3.32504	2.91901	3.38206	2.46933	2.48032	3.3342	2.76128
3.39722	2.76352	4.13773	5.34958	4.08361	3.39722	3.40958	4.90067	5.66483	4.65836	3.39722	6.23566	5.75958	5.37766	5.79097	3.39722	2.40646	3.20877	2.80762	3.39722	2.39578	2.34421	3.34732	2.69577
3.41244	2.79648	4.1185	5.53421	4.14973	3.41244	3.47	4.66385	5.74799	4.62728	3.41244	6.31714	5.85419	5.35263	5.84132	3.41244	2.47086	3.21121	2.84103	3.41244	2.44339	2.47086	3.22342	2.71256
3.42773	2.79373	4.08615	5.30441	4.06143	3.42773	3.44284	4.75296	5.77148	4.65576	3.42773	6.28754	5.76721	5.47958	5.84478	3.42773	2.45895	3.14621	2.80258	3.42773	2.42111	2.47635	3.30002	2.73249
3.44305	2.78091	4.10904	5.5632	4.15105	3.44305	3.40988	4.62784	5.95612	4.66461	3.44305	6.26678	5.9819	5.38223	5.87697	3.44305	2.37961	3.13797	2.75879	3.44305	2.43851	2.491	3.20694	2.71215
3.45845	2.94235	4.0416	5.32425	4.10273	3.45845	3.48099	4.72946	5.82443	4.67829	3.45845	6.31226	5.9993	5.32852	5.88003	3.45845	2.41318	3.27805	2.84562	3.45845	2.52548	2.46109	3.31985	2.76881
3.4739	2.84317	4.18198	5.46982	4.16499	3.4739	3.41293	4.72672	5.86899	4.66955	3.4739	6.05698	5.88745	5.4628	5.80241	3.4739	2.37869	3.15811	2.7684	3.4739	2.48398	2.48367	3.25058	2.73941
3.48941	2.96555	4.09775	5.32852	4.13061	3.48941	3.55637	4.63058	5.578	4.58832	3.48941	6.34415	5.91644	5.33585	5.86548	3.48941	2.4913	3.24722	2.86926	3.48941	2.53067	2.43546	3.32382	2.76332
3.50499	2.8627	4.28329	5.51865	4.22155	3.50499	3.53043	4.70413	5.83771	4.69076	3.50499	6.29349	5.81665	5.33127	5.8138	3.50499	2.44583	3.17154	2.80868	3.50499	2.40616	2.46933	3.32291	2.7328
3.52061	2.83981	4.09317	5.48203	4.13834	3.52061	3.34335	4.73587	5.71136	4.59686	3.52061	6.22604	5.81589	5.46097	5.8343	3.52061	2.44919	3.21213	2.83066	3.52061	2.54318	2.60147	3.35434	2.833
3.53631	2.9097	4.12582	5.33371	4.12308	3.53631	3.51456	4.77097	5.58258	4.6227	3.53631	6.07498	5.83832	5.27115	5.72815	3.53631	2.45621	3.19046	2.82334	3.53631	2.4736	2.53647	3.41385	2.80797
3.55206	2.92343	4.26804	5.29129	4.16092	3.55206	3.59665	4.832	5.71075	4.71313	3.55206	6.3002	5.85419	5.48782	5.88074	3.55206	2.45468	3.10043	2.77755	3.55206	2.48062	2.44095	3.30948	2.74368
3.56786	2.89627	4.06296	5.38528	4.11484	3.56786	3.64761	4.73892	5.61569	4.66741	3.56786	6.31546	5.9137	5.4274	5.88552	3.56786	2.57431	3.0571	2.81571	3.56786	2.47696	2.47604	3.37662	2.77654
3.58374	2.91611	4.15298	5.61447	4.22785	3.58374	3.62198	4.91013	5.63675	4.72295	3.58374	6.24268	5.88715	5.48569	5.87184	3.58374	2.4147	3.07388	2.74429	3.58374	2.44797	2.46597	3.29636	2.73677
3.59966	2.7858	4.35226	5.55344	4.2305	3.59966	3.62686	4.71237	5.65445	4.66456	3.59966	6.2674	5.86334	5.46005	5.8636	3.59966	2.41684	3.1398	2.77832	3.59966	2.46994	2.51724	3.29483	2.76067
3.61566	3.00247	4.40811	5.33524	4.24861	3.61566	3.60275	4.85336	5.54688	4.66766	3.61566	6.33453	5.92499	5.42099	5.8935	3.61566	2.39151	3.17825	2.78488	3.61566	2.40158	2.43271	3.18771	2.674
3.63171	2.91885	4.1658	5.39993	4.16153	3.63171	3.6113	4.53171	5.56	4.56767	3.63171	6.30447	5.87738	5.51773	5.89986	3.63171	2.38052	3.1395	2.76001	3.63171	2.49924	2.57919	3.40012	2.82618
3.64783	2.90421	4.22287	5.33218	4.15309	3.64783	3.4346	4.74533	5.72952	4.63648	3.64783	6.23413	5.85922	5.48874	5.8607	3.64783	2.37656	3.1871	2.78183	3.64783	2.46933	2.46292	3.18314	2.70513
3.664	2.85294	4.06693	5.3978	4.10589	3.664	3.51639	4.56406	5.61279	4.56441	3.664	6.25336	5.8046	5.42252	5.82683	3.664	2.50046	3.21335	2.85691	3.664	2.3735	2.4321	3.36441	2.72334
3.68024	2.90298	4.15787	5.4512	4.17068	3.68024	3.46695	4.80606	5.70129	4.6581	3.68024	6.18668	5.81451	5.36423	5.78847	3.68024	2.47177	3.1752	2.82348	3.68024	2.52609	2.38632	3.24631	2.71957
3.69654	2.86972	4.08951	5.70816	4.22246	3.69654	3.63174	4.64737	5.69458	4.6579	3.69654	6.19949	5.92041	5.37369	5.8312	3.69654	2.37808	3.13339	2.75574	3.69654	2.29477	2.40738	3.35861	2.68692
3.71289	2.83127	4.07974	5.5217	4.14424	3.71289	3.37662	4.77127	5.73639	4.62809	3.71289	6.22345	5.85022	5.33432	5.80266	3.71289	2.37442	3.18649	2.78045	3.71289	2.5441	2.48764	3.33542	2.78905
3.72931	2.95242	4.1951	5.63156	4.25969	3.72931	3.57071	4.72031	5.72098	4.67067	3.72931	6.24329	5.80811	5.42374	5.82505	3.72931	2.43729	3.19473	2.81601	3.72931	2.44003	2.49374	3.27377	2.73585
3.7458	2.75467	4.04343	5.41061	4.06957	3.7458	3.70346	4.89731	5.87265	4.82447	3.7458	6.25336	5.69656	5.48386	5.81126	3.7458	2.35062	3.18222	2.76642	3.7458	2.47849	2.45895	3.29239	2.74328
3.76235	2.86331	4.07578	5.6102	4.1831	3.76235	3.64731	4.84299	5.6517	4.714	3.76235	6.22162	6.02753	5.46646	5.9052	3.76235	2.41837	3.23654	2.82746	3.76235	2.49283	2.51633	3.2756	2.76159
3.77895	3.06839	4.0657	5.59647	4.24352	3.77895	3.52371	4.86374	5.84335	4.7436	3.77895	6.2088	6.05515	5.36575	5.87657	3.77895	2.36465	3.18497	2.77481	3.77895	2.39243	2.57675	3.25851	2.74256
3.79562	2.90482	4.19113	5.32913	4.14169	3.79562	3.52066	4.62692	5.9053	4.68429	3.79562	6.19751	5.89676	5.33585	5.81004	3.79562	2.43668	3.24448	2.84058	3.79562	2.44675	2.47025	3.28201	2.733
3.81236	2.82761	4.22195	5.47501	4.17486	3.81236	3.43521	4.68918	5.7045	4.60963	3.81236	6.1412	5.89142	5.44968	5.82743	3.81236	2.41196	3.33664	2.8743	3.81236	2.49283	2.52365	3.33603	2.78417
3.82916	2.75711	4.06296	5.42465	4.08157	3.82916	3.47977	4.96109	5.69183	4.7109	3.82916	6.25656	5.85693	5.50003	5.87117	3.82916	2.58163	3.19962	2.89062	3.82916	2.40128	2.36893	3.34	2.7034
3.84604	2.87704	3.98148	5.58548	4.148	3.84604	3.60703	4.93332	5.68176	4.7407	3.84604	6.26038	5.84915	5.34653	5.81869	3.84604	2.31918	3.23471	2.77694	3.84604	2.4855	2.51511	3.33115	2.77725
3.86296	2.93015	4.13254	5.48721	4.1833	3.86296	3.35648	4.63974	5.79254	4.59625	3.86296	6.34567	5.89096	5.40573	5.88079	3.86296	2.41776	3.13065	2.77421	3.86296	2.50504	2.47665	3.26584	2.74918
3.87995	2.89536	4.17679	5.50552	4.19256	3.87995	3.42484	4.85092	5.66589	4.64722	3.87995	6.26343	5.90973	5.47134	5.8815	3.87995	2.59811	3.1517	2.87491	3.87995	2.5209	2.54837	3.34641	2.80523
3.89701	2.88284	4.32541	5.53116	4.24647	3.89701	3.49136	4.79599	5.7811	4.68948	3.89701	6.40884	5.81177	5.45822	5.89294	3.89701	2.38724	3.28568	2.83646	3.89701	2.40463	2.53983	3.40164	2.78203
3.91414	2.81418	4.23233	5.47623	4.17425	3.91414	3.50113	4.83414	5.61356	4.64961	3.91414	6.34033	5.86655	5.32181	5.8429	3.91414	2.4559	3.29056	2.87323	3.91414	2.43759	2.45773	3.18985	2.69506
3.93132	2.94785	4.13803	5.30197	4.12928	3.93132	3.57071	4.74197	5.71014	4.67427	3.93132	6.21719	5.88257	5.36972	5.82316	3.93132	2.48001	3.17184	2.82592	3.93132	2.42661	2.47543	3.34396	2.74867
3.94858	2.99637	4.20151	5.62637	4.27475	3.94858	3.41812	4.78195	5.85434	4.6848	3.94858	6.28448	5.90317	5.46463	5.88409	3.94858	2.32773	3.21152	2.76963	3.94858	2.42386	2.44492	3.41049	2.75976
3.9659	2.96494	4.15085	5.4628	4.19286	3.9659	3.51974	4.82681	5.68481	4.67712	3.9659	6.32141	5.86594	5.34378	5.84371	3.9659	2.48581	3.23471	2.86026	3.9659	2.40677	2.51755	3.44742	2.79058
3.98329	2.92496	4.33456	5.43564	4.23172	3.98329	3.60214	4.78745	5.67276	4.68745	3.98329	6.28555	5.93201	5.38406	5.86721	3.98329	2.40463	3.1282	2.76642	3.98329	2.38968	2.53189	3.36929	2.76362
4.00074	2.77786	4.16458	5.45609	4.13284	4.00074	3.51059	4.76181	5.75058	4.67433	4.00074	6.19232	5.87845	5.45029	5.84035	4.00074	2.4733	3.14377	2.80854	4.00074	2.5267	2.48795	3.22464	2.74643
4.01825	2.83646	4.29062	5.51407	4.21372	4.01825	3.55209	4.96445	5.88226	4.7996	4.01825	6.12183	5.8638	5.33371	5.77311	4.01825	2.53769	3.17368	2.85569	4.01825	2.36954	2.47757	3.21762	2.68824
4.03584	3.0513	4.22867	5.40329	4.22775	4.03584	3.56247	4.65408	5.79468	4.67041	4.03584	6.3028	5.82199	5.44418	5.85632	4.03584	2.55508	3.24783	2.90145	4.03584	2.47879	2.59354	3.37601	2.81611
4.05349	2.88559	4.15268	5.43198	4.15675	4.05349	3.53012	4.8027	5.5806	4.63781	4.05349	6.11572	5.79437	5.42709	5.77906	4.05349	2.39395	3.25089	2.82242	4.05349	2.42081	2.45163	3.30795	2.7268
4.07121	2.88254	4.29398	5.33066	4.16906	4.07121	3.52066	4.74503	5.79285	4.68618	4.07121	6.16806	5.90103	5.31876	5.79595	4.07121	2.39609	3.15445	2.77527	4.07121	2.47269	2.58652	3.39035	2.81652
4.089	2.8743	4.21707	5.4805	4.19062	4.089	3.44467	4.74594	5.74875	4.64645	4.089	6.23032	5.87738	5.44388	5.85053	4.089	2.4852	3.1395	2.81235	4.089	2.51389	2.49191	3.45108	2.81896
4.10685	2.86728	4.16519	5.47989	4.17079	4.10685	3.79929	4.7023	5.74844	4.75001	4.10685	6.20056	5.85098	5.42587	5.8258	4.10685	2.47879	3.14407	2.81143	4.10685	2.46262	2.44949	3.32565	2.74592
4.12477	2.9454	4.22256	5.29648	4.15481	4.12477	3.50632	4.88632	5.93491	4.77585	4.12477	6.22925	5.82687	5.52505	5.86039	4.12477	2.55081	3.22281	2.88681	4.12477	2.46658	2.54654	3.37845	2.79719
4.14276	2.82639	4.35623	5.57327	4.25196	4.14276	3.45413	4.76151	5.8606	4.69208	4.14276	6.30081	5.89264	5.41336	5.86894	4.14276	2.43881	3.10257	2.77069	4.14276	2.50198	2.35153	3.45657	2.77003
4.16082	2.92953	4.19907	5.57816	4.23559	4.16082	3.67081	4.75143	5.77835	4.73353	4.16082	6.28235	5.86243	5.43472	5.85983	4.16082	2.42783	3.27011	2.84897	4.16082	2.40463	2.55966	3.20267	2.72232
4.17895	2.86911	4.25278	5.45914	4.19368	4.17895	3.58841	4.78622	5.77682	4.71715	4.17895	6.2883	5.79803	5.46097	5.8491	4.17895	2.53128	3.25424	2.89276	4.17895	2.48672	2.41653	3.39798	2.76708
4.19715	2.75131	4.10172	5.43655	4.09653	4.19715	3.53409	4.81583	5.58914	4.64635	4.19715	6.15738	5.93521	5.26749	5.78669	4.19715	2.4617	3.26645	2.86407	4.19715	2.54593	2.48978	3.26981	2.76851
4.21541	2.91733	4.18259	5.37613	4.15868	4.21541	3.53012	4.82956	5.9137	4.75779	4.21541	6.32278	5.85388	5.48264	5.88643	4.21541	2.5087	3.26553	2.88712	4.21541	2.59781	2.45956	3.30338	2.78692
4.23375	2.97653	4.23111	5.42618	4.21127	4.23375	3.50357	4.86496	5.75348	4.70734	4.23375	6.20087	5.84412	5.35446	5.79982	4.23375	2.39395	3.27835	2.83615	4.23375	2.41745	2.5087	3.37814	2.7681
4.25215	2.90726	4.37607	5.68985	4.32439	4.25215	3.45535	4.79111	5.78293	4.67646	4.25215	6.22086	5.92194	5.38589	5.8429	4.25215	2.41714	3.24417	2.83066	4.25215	2.48672	2.54898	3.3342	2.78997
4.27063	2.87491	4.15695	5.34225	4.1247	4.27063	3.58932	4.88907	5.72174	4.73338	4.27063	6.26862	5.83542	5.52994	5.87799	4.27063	2.4968	3.22372	2.86026	4.27063	2.45712	2.45407	3.26096	2.72405
4.28918	2.97775	4.13315	5.4689	4.19327	4.28918	3.42606	4.8381	5.75012	4.67143	4.28918	6.24649	5.86823	5.36148	5.8254	4.28918	2.48459	3.17795	2.83127	4.28918	2.44705	2.46597	3.35587	2.7563
4.30779	2.79922	4.22226	5.78415	4.26854	4.30779	3.4639	4.78165	5.95886	4.7348	4.30779	6.16623	5.80933	5.36575	5.78044	4.30779	2.33505	3.19473	2.76489	4.30779	2.45041	2.5209	3.31039	2.76057
4.32648	2.83401	4.08951	5.48935	4.13762	4.32648	3.4108	4.82346	5.92102	4.71843	4.32648	6.30249	5.78369	5.44052	5.84223	4.32648	2.41562	3.17337	2.79449	4.32648	2.38052	2.41562	3.41904	2.73839
4.34524	2.98965	4.29886	5.6871	4.3252	4.34524	3.44925	4.71481	5.82291	4.66232	4.34524	6.25793	5.76965	5.35599	5.79452	4.34524	2.55447	3.2225	2.88849	4.34524	2.48581	2.43515	3.34457	2.75518
4.36406	2.97195	4.21738	5.51743	4.23559	4.36406	3.48465	4.9147	5.60593	4.66843	4.36406	6.19095	5.83145	5.33035	5.78425	4.36406	2.43668	3.11539	2.77604	4.36406	2.37839	2.42142	3.25974	2.68652
4.38296	2.96585	4.2897	5.44449	4.23335	4.38296	3.535	5.05753	5.8609	4.81781	4.38296	6.23428	5.86472	5.29404	5.79768	4.38296	2.37167	3.27164	2.82165	4.38296	2.45651	2.52823	3.39767	2.79414
4.40194	2.91458	4.2366	5.60165	4.25094	4.40194	3.36197	4.84756	5.66879	4.62611	4.40194	6.24893	5.80872	5.37308	5.81024	4.40194	2.48856	3.25027	2.86942	4.40194	2.44949	2.44705	3.38364	2.76006
4.42099	2.90604	4.32358	5.70206	4.31056	4.42099	3.45261	4.9614	5.8577	4.75724	4.42099	6.42868	5.94406	5.45334	5.94203	4.42099	2.44125	3.18558	2.81341	4.42099	2.43149	2.54776	3.3223	2.76718
4.4401	2.8035	4.39835	5.60226	4.26804	4.4401	3.3934	4.81003	5.71869	4.64071	4.4401	6.29654	5.81543	5.3688	5.82692	4.4401	2.35153	3.26797	2.80975	4.4401	2.46811	2.50717	3.31711	2.76413
4.4593	2.86606	4.19388	5.51956	4.19317	4.4593	3.4343	4.87106	5.59067	4.63201	4.4593	6.30264	5.87906	5.3447	5.84213	4.4593	2.49924	3.10562	2.80243	4.4593	2.51022	2.51205	3.34671	2.78966
4.47856	2.86484	4.13712	5.38956	4.13051	4.47856	3.65036	5.09781	5.88928	4.87915	4.47856	6.18591	5.83527	5.44083	5.82067	4.47856	2.39395	3.13919	2.76657	4.47856	2.4147	2.46719	3.35342	2.7451
4.4979	2.91611	4.16245	5.52261	4.20039	4.4979	3.59268	4.84329	5.8403	4.75876	4.4979	6.3118	5.84625	5.33829	5.83211	4.4979	2.45651	3.23898	2.84775	4.4979	2.491	2.62405	3.22586	2.7803
4.51731	2.89261	4.16977	5.42252	4.16163	4.51731	3.35709	5.01083	5.73486	4.70093	4.51731	6.26236	5.94833	5.32608	5.84559	4.51731	2.49069	3.26218	2.87643	4.51731	2.45041	2.48154	3.08945	2.6738
4.5368	2.90756	4.14047	5.51071	4.18625	4.5368	3.6113	4.90433	5.78644	4.76736	4.5368	6.22528	5.94452	5.46371	5.87784	4.5368	2.38754	3.19321	2.79038	4.5368	2.48306	2.49374	3.29483	2.75721
4.55635	2.98355	4.00986	5.40024	4.13122	4.55635	3.54965	5.08316	5.78461	4.80581	4.55635	6.28052	5.75211	5.35751	5.79671	4.55635	2.42111	3.21152	2.81632	4.55635	2.43057	2.5676	3.23685	2.74501
4.57599	3.01804	4.23904	5.40298	4.22002	4.57599	3.48251	4.87289	5.68954	4.68165	4.57599	6.1261	5.93796	5.45639	5.84015	4.57599	2.40891	3.1926	2.80076	4.57599	2.41623	2.4852	3.41232	2.77125
4.5957	3.08426	4.20242	5.37125	4.21931	4.5957	3.40408	4.65866	5.62607	4.56294	4.5957	6.17798	5.81223	5.4158	5.802	4.5957	2.3735	3.21121	2.79235	4.5957	2.44766	2.54318	3.21182	2.73422
4.61548	3.02231	4.18442	5.53574	4.24749	4.61548	3.38852	4.75815	5.80002	4.6489	4.61548	6.23489	5.89279	5.40085	5.84284	4.61548	2.49435	3.20297	2.84866	4.61548	2.47055	2.48337	3.26859	2.74084
4.63534	2.9866	4.31412	5.31784	4.20619	4.63534	3.58444	4.87473	5.80414	4.75444	4.63534	6.34293	5.87585	5.42068	5.87982	4.63534	2.42722	3.19351	2.81037	4.63534	2.50076	2.44156	3.30978	2.7507
4.65527	2.98233	4.21829	5.43655	4.21239	4.65527	3.5405	4.75876	5.93048	4.74325	4.65527	6.31348	5.83572	5.35629	5.83516	4.65527	2.47391	3.28293	2.87842	4.65527	2.46689	2.52365	3.28629	2.75894
4.67529	2.7626	4.38492	5.58548	4.24433	4.67529	3.77823	4.93881	5.9906	4.90255	4.67529	6.27197	5.88074	5.40817	5.85363	4.67529	2.42691	3.24509	2.836	4.67529	2.38052	2.491	3.33115	2.73422
4.69537	2.96799	4.14108	5.41946	4.17618	4.69537	3.35587	4.94614	5.87189	4.72463	4.69537	6.16898	5.89951	5.46249	5.84366	4.69537	2.50687	3.17276	2.83981	4.69537	2.49252	2.50137	3.39523	2.79637
4.71554	2.94571	4.16763	5.18112	4.09815	4.71554	3.694	4.81277	5.76752	4.7581	4.71554	6.26175	5.9285	5.42435	5.87153	4.71554	2.44247	3.1926	2.81754	4.71554	2.50412	2.46811	3.55453	2.84225
4.73577	2.9747	4.07913	5.53543	4.19642	4.73577	3.535	4.66415	5.90881	4.70265	4.73577	6.12595	5.78705	5.28488	5.73263	4.73577	2.45438	3.09128	2.77283	4.73577	2.45468	2.57492	3.31253	2.78071
4.75609	3.12759	4.16489	5.43472	4.2424	4.75609	3.51059	4.75662	5.88074	4.71598	4.75609	6.37344	5.86533	5.3981	5.87896	4.75609	2.49069	3.29117	2.89093	4.75609	2.46872	2.51419	3.37143	2.78478
4.77649	2.98141	4.29245	5.52078	4.26488	4.77649	3.64212	4.78012	5.85266	4.7583	4.77649	6.24039	5.83755	5.55191	5.87662	4.77649	2.55203	3.24844	2.90023	4.77649	2.35855	2.54807	3.24234	2.71632
4.79696	3.05862	4.2424	5.45303	4.25135	4.79696	3.4938	4.81064	5.93048	4.74497	4.79696	6.29471	5.94254	5.34744	5.86156	4.79696	2.58652	3.18863	2.88758	4.79696	2.4968	2.5621	3.3522	2.8037
4.81751	2.88956	4.12552	5.67062	4.22857	4.81751	3.52097	4.75571	5.81085	4.69584	4.81751	6.18347	5.87173	5.25864	5.77128	4.81751	2.36435	3.22647	2.79541	4.81751	2.49527	2.44461	3.23227	2.72405
4.83814	2.93076	4.22775	5.67459	4.2777	4.83814	3.42575	4.92111	5.66483	4.67056	4.83814	6.24161	5.86578	5.50674	5.87138	4.83814	2.57004	3.21182	2.89093	4.83814	2.47757	2.44522	3.41599	2.77959
4.85884	3.00827	4.20853	5.60104	4.27261	4.85884	3.63205	4.84756	5.77927	4.75296	4.85884	6.27182	5.80597	5.48813	5.85531	4.85884	2.40494	3.23532	2.82013	4.85884	2.41745	2.53433	3.28659	2.74612
4.87962	3.05649	4.35349	5.31937	4.24312	4.87962	3.56705	5.0264	5.86624	4.8199	4.87962	6.24664	5.78842	5.47012	5.83506	4.87962	2.44308	3.13187	2.78748	4.87962	2.46017	2.47147	3.33328	2.75497
4.90049	2.89383	4.22256	5.52322	4.2132	4.90049	3.66531	4.9379	6.07162	4.89161	4.90049	6.15707	5.87372	5.55893	5.86324	4.90049	2.45041	3.13705	2.79373	4.90049	2.50595	2.45346	3.35281	2.77074
4.92144	2.87888	4.13651	5.62943	4.21494	4.92144	3.62869	4.81979	5.64041	4.6963	4.92144	6.21292	5.84763	5.47043	5.84366	4.92144	2.54379	3.17947	2.86163	4.92144	2.40433	2.36343	3.43338	2.73371
4.94246	3.02811	4.05563	5.56992	4.21789	4.94246	3.85849	4.75052	5.74738	4.78546	4.94246	6.31165	5.88593	5.3627	5.85343	4.94246	2.45987	3.10989	2.78488	4.94246	2.47482	2.50015	3.29025	2.75507
4.96356	2.95883	4.29977	5.42282	4.22714	4.96356	3.61221	4.69559	5.6839	4.6639	4.96356	6.35925	5.78156	5.43716	5.85932	4.96356	2.40891	3.2045	2.80671	4.96356	2.53677	2.61917	3.32474	2.82689
4.98475	2.91153	4.21188	5.55801	4.22714	4.98475	3.52676	4.74838	5.76675	4.68063	4.98475	6.24969	5.91202	5.27298	5.81156	4.98475	2.444	3.15018	2.79709	4.98475	2.37808	2.4794	3.36746	2.74165
5.00601	3.00674	4.22287	5.61935	4.28299	5.00601	3.50906	4.94186	5.75317	4.7347	5.00601	6.23932	5.97534	5.3334	5.84935	5.00601	2.37137	3.12668	2.74903	5.00601	2.40738	2.54532	3.24997	2.73422
5.02736	3.04855	4.2424	5.60349	4.29815	5.02736	3.74222	4.98154	5.82581	4.84986	5.02736	6.24542	5.84274	5.36758	5.81858	5.02736	2.47513	3.30093	2.88803	5.02736	2.47726	2.52701	3.35342	2.7859
5.04879	2.98294	4.28085	5.66147	4.30842	5.04879	3.73611	4.97818	5.77728	4.83052	5.04879	6.13983	5.86868	5.55374	5.85408	5.04879	2.55264	3.2756	2.91412	5.04879	2.40128	2.5029	3.38516	2.76311
5.0703	2.79556	4.34891	5.76584	4.30344	5.0703	3.65494	4.99557	5.7814	4.81064	5.0703	6.37589	5.8284	5.37613	5.86014	5.0703	2.53433	3.06107	2.7977	5.0703	2.51816	2.48184	3.35281	2.78427
5.09189	2.92923	4.42764	5.73364	4.3635	5.09189	3.69675	4.90829	5.77026	4.79177	5.09189	6.18973	5.86975	5.35721	5.80556	5.09189	2.54562	3.22861	2.88712	5.09189	2.42203	2.54074	3.33359	2.76545
5.11356	2.94785	4.2012	5.49484	4.21463	5.11356	3.5054	4.90219	5.62866	4.67875	5.11356	6.24863	5.96909	5.4924	5.90337	5.11356	2.46262	3.12759	2.7951	5.11356	2.44156	2.47513	3.21732	2.71134
5.13531	3.00858	4.25064	5.53696	4.26539	5.13531	3.55209	4.87473	5.75516	4.72733	5.13531	6.41205	5.88806	5.41641	5.90551	5.13531	2.3793	3.21335	2.79633	5.13531	2.3793	2.55203	3.22952	2.72028
5.15715	2.92099	4.25552	5.50537	4.22729	5.15715	3.57071	4.814	5.98877	4.79116	5.15715	6.30447	5.78094	5.39993	5.82845	5.15715	2.57156	3.3046	2.93808	5.15715	2.50992	2.59659	3.32199	2.8095
5.17907	3.12088	4.26224	5.36346	4.24886	5.17907	3.69919	5.0087	5.73654	4.81481	5.17907	6.33301	5.78018	5.55161	5.88827	5.17907	2.43546	3.26126	2.84836	5.17907	2.49222	2.45132	3.37845	2.774
5.20108	3.11783	4.2305	5.53085	4.29306	5.20108	3.79044	4.79019	5.95901	4.84655	5.20108	6.26297	5.89798	5.32852	5.82982	5.20108	2.44034	3.26004	2.85019	5.20108	2.47787	2.41379	3.2933	2.72832
5.22316	3.11966	4.24301	5.71838	4.36035	5.22316	3.59879	5.09903	5.84335	4.84706	5.22316	6.1496	5.84686	5.42801	5.80816	5.22316	2.45682	3.22281	2.83981	5.22316	2.4205	2.45529	3.42789	2.76789
5.24534	2.9277	4.28177	5.49026	4.23324	5.24534	3.47061	4.80331	5.56061	4.61151	5.24534	6.21109	5.80429	5.38162	5.799	5.24534	2.41043	3.21335	2.81189	5.24534	2.48093	2.44278	3.36472	2.76281
5.2676	3.11508	4.18442	5.55771	4.28574	5.2676	3.53439	4.83963	5.8316	4.73521	5.2676	6.2999	5.9137	5.40848	5.87403	5.2676	2.34604	3.20786	2.77695	5.2676	2.53128	2.5322	3.41415	2.82588
5.28994	3.11295	4.1716	5.75363	4.34606	5.28994	3.57956	4.81857	5.91171	4.76995	5.28994	6.20316	5.92789	5.39261	5.84122	5.28994	2.48093	3.11295	2.79694	5.28994	2.55661	2.43698	3.3931	2.79556
5.31236	3.0629	4.32632	5.55405	4.31442	5.31236	3.6412	4.76456	5.85953	4.7551	5.31236	6.22177	5.80231	5.41519	5.81309	5.31236	2.4144	3.28293	2.84867	5.31236	2.52853	2.49313	3.30887	2.77684
5.33488	2.9924	4.12338	5.37766	4.16448	5.33488	3.71811	4.90189	5.99594	4.87198	5.33488	6.39587	6.02371	5.48325	5.96761	5.33488	2.45316	3.21548	2.83432	5.33488	2.53616	2.44247	3.34793	2.77552
5.35747	3.08487	4.207	5.86594	4.38594	5.35747	3.66959	4.94675	5.82733	4.81456	5.35747	6.27762	5.83832	5.43961	5.85185	5.35747	2.44705	3.26035	2.8537	5.35747	2.48154	2.52823	3.31833	2.77603
5.38016	3.08945	4.16641	5.64728	4.30105	5.38016	3.67172	4.86313	5.75165	4.76217	5.38016	6.19858	5.7869	5.27939	5.75496	5.38016	2.46262	3.23654	2.84958	5.38016	2.49344	2.46719	3.40775	2.78946
5.40293	2.99149	4.35074	5.73273	4.35832	5.40293	3.66531	4.76089	6.07498	4.83373	5.40293	6.3298	5.75562	5.44449	5.8433	5.40293	2.46658	3.27408	2.87033	5.40293	2.39304	2.57706	3.30429	2.75813
5.42579	2.81876	4.26834	5.45349	4.1802	5.42579	3.82217	4.93149	5.87646	4.87671	5.42579	6.32324	5.76675	5.345	5.81166	5.42579	2.49374	3.1749	2.83432	5.42579	2.43515	2.60178	3.47183	2.83625
5.44874	3.10165	4.3959	5.67368	4.39041	5.44874	3.73825	4.91776	5.77057	4.80886	5.44874	6.23779	5.78415	5.30289	5.77494	5.44874	2.47452	3.23532	2.85492	5.44874	2.61368	2.59109	3.35739	2.85405
5.47176	3.08548	4.24942	5.56015	4.29835	5.47176	3.69431	5.00168	5.64667	4.78089	5.47176	6.17645	5.9259	5.40268	5.83501	5.47176	2.43759	3.20175	2.81967	5.47176	2.54898	2.60788	3.37326	2.84337
5.49489	3.22189	4.41544	5.52185	4.38639	5.49489	3.61893	4.90433	5.87265	4.79864	5.49489	6.20316	5.82977	5.3508	5.79458	5.49489	2.48886	3.23257	2.86071	5.49489	2.51846	2.53555	3.33023	2.79475
5.51809	2.88651	4.22134	5.67245	4.2601	5.51809	3.61008	4.9556	5.67551	4.74706	5.51809	6.37726	5.93079	5.29984	5.8693	5.51809	2.53189	3.20786	2.86988	5.51809	2.38571	2.52853	3.24753	2.72059
5.54139	2.9866	4.21158	5.57343	4.2572	5.54139	3.68881	4.92538	5.76645	4.79355	5.54139	6.24664	5.81436	5.29831	5.78644	5.54139	2.35855	3.13828	2.74842	5.54139	2.51358	2.64542	3.21487	2.79129
5.56477	2.89383	4.12857	5.50659	4.17633	5.56477	3.71536	4.75296	5.93491	4.80108	5.56477	6.26999	5.96313	5.42679	5.88664	5.56477	2.47452	3.32779	2.90116	5.56477	2.48367	2.48123	3.43613	2.80034
5.58825	2.87399	4.27933	5.81223	4.32185	5.58825	3.69125	5.00534	5.92133	4.87264	5.58825	6.18851	5.81039	5.36514	5.78801	5.58825	2.51358	3.31345	2.91352	5.58825	2.44888	2.53311	3.34671	2.77623
5.61181	2.77634	4.30222	5.6102	4.22959	5.61181	3.64883	5.00687	5.98373	4.87981	5.61181	6.23276	5.83038	5.37888	5.81401	5.61181	2.36374	3.17673	2.77024	5.61181	2.46323	2.55051	3.34183	2.78519
5.63546	3.17368	4.28452	5.73013	4.39611	5.63546	3.89847	5.09262	5.73471	4.9086	5.63546	6.25305	5.90607	5.44846	5.86919	5.63546	2.45956	3.2222	2.84088	5.63546	2.46292	2.59415	3.25302	2.77003
5.6592	3.0217	4.46335	5.56625	4.35043	5.6592	3.64609	4.97635	6.01654	4.87966	5.6592	6.03638	5.88547	5.38834	5.77006	5.6592	2.3909	3.17795	2.78442	5.6592	2.49374	2.45651	3.28781	2.74602
5.68304	2.96646	4.20914	5.56458	4.24673	5.68304	3.73642	4.94827	5.65781	4.78083	5.68304	6.36063	5.75897	5.49728	5.87229	5.68304	2.48367	3.15201	2.81784	5.68304	2.39151	2.39365	3.47794	2.75437
5.70696	2.97806	4.31564	5.73227	4.34199	5.70696	3.73337	4.84146	5.84015	4.80499	5.70696	6.17813	5.97015	5.3978	5.84869	5.70696	2.44522	3.26279	2.854	5.70696	2.46445	2.56485	3.4346	2.8213
5.73098	2.97318	4.46213	5.44174	4.29235	5.73098	3.53226	5.01511	5.9581	4.83516	5.73098	6.11435	5.77896	5.32578	5.7397	5.73098	2.46964	3.25211	2.86088	5.73098	2.48062	2.49649	3.34915	2.77542
5.75507	3.09769	4.13101	5.60608	4.27826	5.75507	3.78036	4.89517	5.83313	4.83622	5.75507	6.26114	5.92926	5.38803	5.85948	5.75507	2.47208	3.28171	2.8769	5.75507	2.51877	2.46689	3.38211	2.78926
5.77927	3.13431	4.45847	5.49622	4.363	5.77927	3.79929	4.95773	6.02295	4.92666	5.77927	6.23871	6.0022	5.4628	5.90124	5.77927	2.42874	3.14255	2.78564	5.77927	2.37808	2.57675	3.35373	2.76952
5.80358	3.09677	4.21463	5.38361	4.23167	5.80358	3.51212	5.03281	5.90607	4.817	5.80358	6.13373	5.74356	5.46036	5.77922	5.80358	2.51846	3.16299	2.84072	5.80358	2.4556	2.44797	3.28568	2.72975
5.82795	2.95547	4.30557	5.74463	4.33522	5.82795	3.69858	4.89273	5.86761	4.81964	5.82795	6.27838	5.93506	5.39902	5.87082	5.82795	2.55661	3.21091	2.88376	5.82795	2.43332	2.54471	3.45047	2.8095
5.85243	2.97958	4.2659	5.50247	4.24932	5.85243	3.62167	4.9733	5.99228	4.86242	5.85243	6.26495	5.84396	5.3801	5.82967	5.85243	2.46292	3.28476	2.87384	5.85243	2.46506	2.47696	3.43307	2.7917
5.877	2.90848	4.32541	5.66284	4.29891	5.877	3.80142	4.95804	5.87631	4.87859	5.877	6.31638	5.93567	5.25284	5.83496	5.877	2.44736	3.20694	2.82715	5.877	2.56027	2.5618	3.28171	2.80126
5.90166	3.08456	4.25674	5.64087	4.32739	5.90166	3.60306	4.9559	5.79544	4.7848	5.90166	6.17615	5.8374	5.42313	5.81223	5.90166	2.41714	3.17093	2.79404	5.90166	2.43027	2.50595	3.32748	2.75457
5.92641	2.96951	4.44473	5.52017	4.31147	5.92641	3.69186	4.7258	5.88715	4.76827	5.92641	6.28357	5.69489	5.31326	5.76391	5.92641	2.46567	3.27713	2.8714	5.92641	2.48581	2.52609	3.21274	2.74155
5.95126	3.10654	4.35135	5.5632	4.34036	5.95126	3.66013	4.88602	5.7692	4.77178	5.95126	6.29868	5.73471	5.4216	5.81833	5.95126	2.44736	3.24478	2.84607	5.95126	2.59048	2.54807	3.38943	2.84266
5.97621	2.95456	4.21677	5.78934	4.32022	5.97621	3.59695	5.06424	5.9758	4.879	5.97621	6.42288	5.87463	5.44296	5.91349	5.97621	2.42294	3.20633	2.81463	5.97621	2.50015	2.45712	3.37631	2.77786
6.00125	2.92374	4.32114	5.69351	4.3128	6.00125	3.87222	4.86649	5.89752	4.87874	6.00125	6.25214	5.8548	5.38528	5.83074	6.00125	2.50076	3.31802	2.90939	6.00125	2.54074	2.57736	3.27927	2.79912
6.02639	2.95639	4.37119	5.64667	4.32475	6.02639	3.73856	5.00717	5.87067	4.87213	6.02639	6.18896	5.83618	5.43045	5.81853	6.02639	2.54684	3.24356	2.8952	6.02639	2.46841	2.53128	3.35251	2.78407
6.05161	3.03238	4.42856	5.67093	4.37729	6.05161	3.85727	4.95163	5.99945	4.93612	6.05161	6.09985	5.793	5.32089	5.73791	6.05161	2.43729	3.14072	2.789	6.05161	2.51694	2.51999	3.28903	2.77532
6.07695	3.01041	4.31046	5.64377	4.32155	6.07695	3.70285	4.90036	5.99731	4.86684	6.07695	6.14532	5.8638	5.44754	5.81889	6.07695	2.42477	3.29727	2.86102	6.07695	2.491	2.57736	3.36777	2.81204
6.10236	3.07053	4.39011	5.66238	4.37434	6.10236	3.76968	4.95377	5.9346	4.88602	6.10236	6.26144	5.95383	5.46219	5.89249	6.10236	2.46933	3.26523	2.86728	6.10236	2.47971	2.45895	3.24997	2.72954
6.12789	2.93503	4.2305	5.50751	4.22435	6.12789	3.75046	5.05661	5.8844	4.89716	6.12789	6.21719	5.87357	5.34958	5.81345	6.12789	2.51114	3.32199	2.91657	6.12789	2.4617	2.5502	3.33542	2.78244
6.1535	3.30124	4.31412	5.52353	4.37963	6.1535	3.69949	5.05997	6.20239	4.98728	6.1535	6.34598	5.91614	5.45822	5.90678	6.1535	2.54074	3.20999	2.87536	6.1535	2.49771	2.6149	3.32657	2.81306
6.17922	3.09738	4.39468	5.79987	4.43064	6.17922	3.76266	4.87198	5.89569	4.84344	6.17922	6.1319	5.91675	5.41489	5.82118	6.17922	2.52335	3.25089	2.88712	6.17922	2.48642	2.55264	3.27591	2.77166
6.20504	3.04489	4.15421	5.74677	4.31529	6.20504	3.7944	4.97513	5.68283	4.81745	6.20504	6.16409	5.82214	5.3978	5.79468	6.20504	2.51846	3.23776	2.87811	6.20504	2.39487	2.41135	3.2402	2.68214
6.23095	3.03574	4.28146	5.57098	4.29606	6.23095	4.03702	4.98184	6.08246	5.03377	6.23095	6.22925	5.78934	5.29709	5.77189	6.23095	2.57553	3.26187	2.9187	6.23095	2.56088	2.60147	3.48679	2.88305
6.25695	3.03055	4.37088	5.64011	4.34718	6.25695	3.81851	5.0679	5.82413	4.90351	6.25695	6.41464	5.74097	5.30136	5.81899	6.25695	2.42691	3.23135	2.82913	6.25695	2.58377	2.61581	3.35312	2.8509
6.28306	3.16208	4.24026	5.64545	4.34926	6.28306	3.77518	4.98856	5.78018	4.84797	6.28306	6.11069	5.78613	5.42191	5.77291	6.28306	2.44919	3.13156	2.79038	6.28306	2.58102	2.51053	3.2988	2.79678
6.30928	3.07816	4.39865	5.69687	4.39123	6.30928	3.83224	5.03891	5.8754	4.91552	6.30928	6.33499	5.867	5.47531	5.89243	6.30928	2.52121	3.27347	2.89734	6.30928	2.44675	2.53922	3.37082	2.7856
6.33559	3.01041	4.23416	5.81436	4.35298	6.33559	3.63998	4.7908	5.92453	4.7851	6.33559	6.22833	5.72174	5.33463	5.76157	6.33559	2.39548	3.19534	2.79541	6.33559	2.41074	2.44034	3.37387	2.74165
6.36199	2.97226	4.29855	5.46585	4.24555	6.36199	3.60184	4.91318	5.96512	4.82671	6.36199	6.24039	5.90942	5.3685	5.83944	6.36199	2.48581	3.30551	2.89566	6.36199	2.69089	2.46414	3.35281	2.83595
6.3885	3.02048	4.3306	5.74554	4.36554	6.3885	3.63754	5.05112	6.02997	4.90621	6.3885	6.29501	5.84625	5.34348	5.82825	6.3885	2.53403	3.22922	2.88163	6.3885	2.64847	2.49405	3.33389	2.82547
6.41511	3.04428	4.34128	5.57785	4.32114	6.41511	3.73917	5.00717	6.07101	4.93912	6.41511	6.1557	5.89401	5.31693	5.78888	6.41511	2.51785	3.13034	2.82409	6.41511	2.54318	2.49863	3.3165	2.7861
6.44182	3.10013	4.33334	5.75638	4.39662	6.44182	3.93448	4.94888	6.00204	4.9618	6.44182	6.30905	5.90256	5.35233	5.85465	6.44182	2.46323	3.28384	2.87353	6.44182	2.61581	2.51938	3.43399	2.85639
6.46864	3.17642	4.38065	5.54382	4.36696	6.46864	3.80875	4.91806	5.80002	4.84228	6.46864	6.2056	5.86182	5.39444	5.82062	6.46864	2.55447	3.28323	2.91885	6.46864	2.44705	2.56424	3.35892	2.79007
6.49555	3.08914	4.28238	5.8223	4.39794	6.49555	3.76053	4.92081	5.8548	4.84538	6.49555	6.11313	5.96924	5.37308	5.81848	6.49555	2.50473	3.12393	2.81433	6.49555	2.5029	2.52243	3.40897	2.81143
6.52256	3.18069	4.40903	5.81863	4.46945	6.52256	3.74405	4.92691	5.86044	4.8438	6.52256	6.15738	5.87112	5.36087	5.79646	6.52256	2.57095	3.14011	2.85553	6.52256	2.54776	2.54837	3.32321	2.80645
6.54969	2.98203	4.33334	5.74387	4.35308	6.54969	3.87558	5.06699	6.09207	5.01155	6.54969	6.18835	5.88058	5.28305	5.78399	6.54969	2.47604	3.20938	2.84271	6.54969	2.43576	2.46445	3.39188	2.76403
6.57691	3.09402	4.3605	5.61081	4.35511	6.57691	3.81302	4.96231	5.86426	4.87986	6.57691	6.12839	5.99335	5.39505	5.83893	6.57691	2.40799	3.28964	2.84882	6.57691	2.53098	2.52274	3.41507	2.82293
6.60424	3.06656	4.33304	5.75134	4.38365	6.60424	3.81302	5.17105	6.04935	5.01114	6.60424	6.26465	5.84778	5.27878	5.79707	6.60424	2.46994	3.29758	2.88376	6.60424	2.54318	2.59567	3.36288	2.83391
6.63167	3.24539	4.37576	5.73135	4.45083	6.63167	3.84811	4.98611	5.83557	4.88993	6.63167	6.30188	5.93277	5.45883	5.89783	6.63167	2.42752	3.25699	2.84225	6.63167	2.46841	2.51724	3.36563	2.78376
6.6592	2.9924	4.37149	5.57404	4.31264	6.6592	3.89511	4.97513	6.03119	4.96714	6.6592	6.13922	5.94666	5.48141	5.85576	6.6592	2.47971	3.38181	2.93076	6.6592	2.52426	2.53281	3.30154	2.7862
6.68685	3.21701	4.25308	5.68802	4.38604	6.68685	3.83163	5.04654	5.94391	4.94069	6.68685	6.26373	5.95444	5.41428	5.87748	6.68685	2.43179	3.38608	2.90894	6.68685	2.51968	2.57828	3.34061	2.81286
6.71459	2.86423	4.27719	5.54413	4.22852	6.71459	3.86002	4.87106	5.9697	4.90026	6.71459	6.16791	5.85587	5.36118	5.79499	6.71459	2.39761	3.17612	2.78686	6.71459	2.5563	2.51022	3.37997	2.8155
6.74245	3.1514	4.35989	5.71609	4.40913	6.74245	3.66318	5.02792	5.99869	4.8966	6.74245	6.18835	5.87814	5.4158	5.82743	6.74245	2.48672	3.22891	2.85781	6.74245	2.49771	2.46048	3.37875	2.77898
6.7704	3.06686	4.35715	5.49423	4.30608	6.7704	3.83591	5.09964	5.97244	4.96933	6.7704	6.26526	5.92514	5.47409	5.88816	6.7704	2.52213	3.11966	2.8209	6.7704	2.62863	2.37808	3.37479	2.79383
6.79846	3.12576	4.46823	5.80856	4.46752	6.79846	3.71475	5.10391	5.95566	4.92477	6.79846	6.34323	5.90469	5.4393	5.89574	6.79846	2.45041	3.38608	2.91825	6.79846	2.48337	2.5209	3.34732	2.78386
6.82664	3.18436	4.64279	5.54031	4.45582	6.82664	3.63998	5.00656	6.04919	4.89858	6.82664	6.27945	5.85602	5.44479	5.86009	6.82664	2.43454	3.27988	2.85721	6.82664	2.45743	2.58499	3.40134	2.81459
6.85491	2.9924	4.46884	5.58029	4.34718	6.85491	3.88199	4.91348	5.99442	4.92996	6.85491	6.13815	5.73456	5.43411	5.76894	6.85491	2.52731	3.21854	2.87292	6.85491	2.48428	2.49741	3.38303	2.78824
6.8833	3.15933	4.21219	5.94345	4.43832	6.8833	3.7413	5.1564	5.85922	4.91897	6.8833	6.25702	5.92178	5.44357	5.87412	6.8833	2.45834	3.22922	2.84378	6.8833	2.50504	2.55051	3.31589	2.79048
6.9118	3.07602	4.4017	5.70923	4.39565	6.9118	3.86276	4.99527	5.87006	4.90936	6.9118	6.26328	5.79483	5.35995	5.80602	6.9118	2.3793	3.28934	2.83432	6.9118	2.46719	2.61673	3.42606	2.83666
6.9404	3.08609	4.36661	5.79025	4.41432	6.9404	3.85544	4.9733	5.73212	4.85362	6.9404	6.20544	5.91782	5.53146	5.88491	6.9404	2.47299	3.14285	2.80792	6.9404	2.45926	2.53036	3.44254	2.81072
6.96911	3.07785	4.11789	5.86227	4.35267	6.96911	3.9122	4.86099	6.22208	4.99842	6.96911	6.21994	5.79651	5.46219	5.82621	6.96911	2.56241	3.31314	2.93778	6.96911	2.5264	2.5145	3.46512	2.83534
6.99792	3.00766	4.25125	5.6041	4.28767	6.99792	3.91098	5.23605	5.91064	5.01922	6.99792	6.32538	5.90805	5.4451	5.89284	6.99792	2.42935	3.32809	2.87872	6.99792	2.50137	2.56454	3.3696	2.81184
7.02686	3.00003	4.37057	5.60089	4.32383	7.02686	3.88107	5.10818	6.10672	5.03199	7.02686	6.19629	5.91156	5.44846	5.8521	7.02686	2.49435	3.24875	2.87155	7.02686	2.59933	2.4733	3.38486	2.81916
7.0559	3.17581	4.48685	5.67871	4.44712	7.0559	3.86154	4.90616	5.98267	4.91679	7.0559	6.26038	5.88562	5.48233	5.87611	7.0559	2.43118	3.35342	2.8923	7.0559	2.52487	2.51602	3.34671	2.79587
7.08505	2.94327	4.24026	5.87677	4.35343	7.08505	3.93204	5.18082	6.00037	5.03774	7.08505	6.17432	5.82062	5.34439	5.77978	7.08505	2.56668	3.28262	2.92465	7.08505	2.50687	2.53403	3.39035	2.81042
7.11431	3.13217	4.26987	5.7077	4.36991	7.11431	3.82736	5.05753	5.77133	4.88541	7.11431	6.3266	5.78613	5.45029	5.85434	7.11431	2.52457	3.40286	2.96372	7.11431	2.5499	2.51053	3.44864	2.83636
7.14369	3.05283	4.28024	5.78186	4.37164	7.14369	3.88229	4.96353	5.83221	4.89268	7.14369	6.24161	5.97443	5.37674	5.86426	7.14369	2.49771	3.2283	2.86301	7.14369	2.48764	2.54868	3.4935	2.84327
7.17317	3.09494	4.49661	5.66223	4.41793	7.17317	3.88931	5.03525	6.17722	5.03393	7.17317	6.28326	5.88287	5.37338	5.8465	7.17317	2.50717	3.24783	2.8775	7.17317	2.47025	2.54715	3.40927	2.80889
7.20278	3.20267	4.39194	5.73456	4.44306	7.20278	3.88046	5.03922	5.89737	4.93902	7.20278	6.2619	5.90073	5.40543	5.85602	7.20278	2.41013	3.28232	2.84623	7.20278	2.44064	2.55905	3.41293	2.80421
7.23249	3.05801	4.41513	5.99045	4.48786	7.23249	3.86551	5.22079	5.89371	4.99334	7.23249	6.19125	5.9201	5.42038	5.84391	7.23249	2.60574	3.20663	2.90618	7.23249	2.48367	2.54837	3.35342	2.79515
7.2623	3.23715	4.27719	5.72159	4.41198	7.2623	3.97995	4.9852	5.8786	4.94792	7.2623	6.35468	5.86258	5.40726	5.87484	7.2623	2.56607	3.16055	2.86331	7.2623	2.58408	2.53677	3.41232	2.84439
7.29224	2.97531	4.45114	5.66757	4.36467	7.29224	3.89755	5.13657	6.08841	5.04084	7.29224	6.23245	5.79865	5.42862	5.81991	7.29224	2.4501	3.18954	2.81982	7.29224	2.51358	2.5441	3.27591	2.77786
7.32229	3.06473	4.30099	5.70343	4.35638	7.32229	3.6528	4.85184	6.02631	4.84365	7.32229	6.26678	5.89066	5.5217	5.89305	7.32229	2.49557	3.36105	2.92831	7.32229	2.55692	2.6384	3.32443	2.83992
7.35246	2.98782	4.31778	5.56931	4.29164	7.35246	3.79105	5.28976	5.87143	4.98408	7.35246	6.2767	5.85022	5.37399	5.83364	7.35246	2.50809	3.30521	2.90665	7.35246	2.51877	2.59506	3.35648	2.82344
7.38274	3.10226	4.44839	5.71213	4.42093	7.38274	4.0184	5.09109	6.12183	5.07711	7.38274	6.31973	5.81818	5.49301	5.87697	7.38274	2.45102	3.1868	2.81891	7.38274	2.58987	2.63199	3.43674	2.8862
7.41314	3.03146	4.39468	5.70343	4.37652	7.41314	4.0062	4.93851	6.19186	5.04552	7.41314	6.241	5.76614	5.32394	5.77703	7.41314	2.47665	3.27805	2.87735	7.41314	2.52762	2.45163	3.34366	2.7743
7.44365	3.08243	4.39621	5.74799	4.40888	7.44365	3.87894	5.02579	6.07391	4.99288	7.44365	6.19141	5.95367	5.41214	5.85241	7.44365	2.50992	3.40408	2.957	7.44365	2.59384	2.52457	3.35861	2.82567
7.47428	3.04703	4.38187	5.75302	4.39397	7.47428	3.97995	5.06241	6.03226	5.02487	7.47428	6.34155	5.89462	5.4866	5.90759	7.47428	2.54929	3.23532	2.89231	7.47428	2.45956	2.60361	3.36472	2.8093
7.50502	3.15872	4.49142	5.74585	4.46533	7.50502	3.65433	5.13351	5.91003	4.89929	7.50502	6.26877	5.85876	5.30411	5.81055	7.50502	2.42752	3.15475	2.79113	7.50502	2.51602	2.54715	3.3165	2.79322
7.53587	3.03452	4.5256	5.69443	4.41818	7.53587	3.73428	5.03128	5.83984	4.86847	7.53587	6.09924	5.88821	5.47562	5.82102	7.53587	2.53281	3.23746	2.88514	7.53587	2.6149	2.55692	3.41843	2.86342
7.56686	3.06564	4.37027	5.68008	4.372	7.56686	3.9473	5.26291	6.05225	5.08749	7.56686	6.24512	5.8374	5.4454	5.84264	7.56686	2.49619	3.25027	2.87323	7.56686	2.4855	2.52853	3.44986	2.8213
7.59795	3.07175	4.40292	5.52704	4.3339	7.59795	4.0181	5.28091	5.92178	5.0736	7.59795	6.07422	5.90057	5.45975	5.81151	7.59795	2.42996	3.30734	2.86865	7.59795	2.49985	2.51846	3.41202	2.81011
7.62918	3.16025	4.56863	5.91537	4.54808	7.62918	4.01108	5.14328	5.96283	5.03906	7.62918	6.22452	5.97244	5.38986	5.86227	7.62918	2.49191	3.24081	2.86636	7.62918	2.48123	2.56699	3.34549	2.7979
7.6605	3.07266	4.49356	5.90546	4.49056	7.6605	3.73856	4.91623	5.86349	4.83943	7.6605	6.3884	5.81131	5.40695	5.86889	7.6605	2.45346	3.22586	2.83966	7.6605	2.54044	2.59384	3.33633	2.82354
7.69196	3.05405	4.41635	5.85678	4.44239	7.69196	3.79745	4.96231	5.91431	4.89136	7.69196	6.22498	5.87753	5.33646	5.81299	7.69196	2.57797	3.26096	2.91946	7.69196	2.47299	2.4324	3.33389	2.74643
7.72354	3.03787	4.29153	5.71487	4.34809	7.72354	3.73428	5.2272	6.11435	5.02528	7.72354	6.14746	5.8049	5.3685	5.77362	7.72354	2.50595	3.18069	2.84332	7.72354	2.52884	2.58621	3.47946	2.86484
7.75523	3.22708	4.2662	5.97473	4.48934	7.75523	3.95676	5.14236	6.03378	5.0443	7.75523	6.26129	5.78812	5.44815	5.83252	7.75523	2.48154	3.2103	2.84592	7.75523	2.58499	2.52914	3.24722	2.78712
7.78704	3.13095	4.38644	5.70511	4.4075	7.78704	3.74619	5.11734	6.21445	5.02599	7.78704	6.30661	5.96756	5.33035	5.86817	7.78704	2.46902	3.16238	2.8157	7.78704	2.5618	2.56058	3.28995	2.80411
7.81897	3.2753	4.43375	5.75394	4.48766	7.81897	3.95554	5.12985	6.23306	5.10615	7.81897	6.19049	5.84198	5.38681	5.80643	7.81897	2.44125	3.2518	2.84652	7.81897	2.45255	2.59384	3.37204	2.80614
7.85103	3.08578	4.3605	5.49011	4.31213	7.85103	4.00009	5.298	5.95825	5.08545	7.85103	6.25458	5.82138	5.27267	5.78288	7.85103	2.53555	3.24692	2.89123	7.85103	2.46964	2.53433	3.23563	2.74653
7.88321	3.04428	4.49692	5.75912	4.43344	7.88321	3.90366	5.11917	6.04965	5.02416	7.88321	6.19644	5.93338	5.37491	5.83491	7.88321	2.55783	3.17062	2.86423	7.88321	2.4437	2.50443	3.34396	2.76403
7.91551	3.19534	4.26376	5.74097	4.40002	7.91551	3.84811	5.07797	6.07758	5.00122	7.91551	6.27472	5.90729	5.34592	5.84264	7.91551	2.51663	3.21854	2.86759	7.91551	2.5087	2.51511	3.41263	2.81215
7.94794	3.20755	4.41605	5.65582	4.42647	7.94794	3.85483	5.18967	6.02768	5.02406	7.94794	6.25656	5.83893	5.42374	5.83974	7.94794	2.45285	3.35251	2.90268	7.94794	2.53891	2.52335	3.43216	2.83147
7.98049	3.15414	4.4426	5.6839	4.42688	7.98049	3.98849	5.06577	6.08673	5.047	7.98049	6.15234	5.88226	5.43839	5.82433	7.98049	2.47849	3.19992	2.8392	7.98049	2.50198	2.53311	3.34885	2.79465
8.01315	3.03604	4.54269	5.87692	4.48522	8.01315	3.84598	4.9855	5.96329	4.93159	8.01315	6.16989	5.85754	5.56564	5.86436	8.01315	2.51846	3.29514	2.9068	8.01315	2.5386	2.5737	3.37173	2.82801
8.04595	3.06717	4.31686	5.71533	4.36645	8.04595	3.82126	5.28671	6.2941	5.13402	8.04595	6.32339	5.66467	5.42618	5.80475	8.04595	2.52151	3.18314	2.85232	8.04595	2.56912	2.52213	3.37723	2.82283
8.07887	3.17307	4.58023	6.04492	4.59941	8.07887	3.88016	5.15518	5.96802	5.00112	8.07887	6.33453	5.86197	5.3212	5.83923	8.07887	2.60635	3.34061	2.97348	8.07887	2.5267	2.51572	3.40164	2.81469
8.11191	3.11813	4.3718	5.64621	4.37871	8.11191	3.91769	5.08347	5.96619	4.98912	8.11191	6.2468	5.858	5.5394	5.8814	8.11191	2.45468	3.18436	2.81952	8.11191	2.46475	2.52792	3.54355	2.84541
8.14509	3.05832	4.38461	5.93796	4.4603	8.14509	3.62686	5.00748	6.10886	4.9144	8.14509	6.25763	5.87143	5.3746	5.83455	8.14509	2.56271	3.32047	2.94159	8.14509	2.40158	2.55997	3.45779	2.80645
8.17839	3.10562	4.14963	5.79575	4.35033	8.17839	3.83286	5.04959	5.95703	4.94649	8.17839	6.28799	5.90073	5.51559	5.90144	8.17839	2.49374	3.15079	2.82226	8.17839	2.51511	2.49893	3.38638	2.80014
8.21181	3.16879	4.34982	5.71625	4.41162	8.21181	3.9711	5.03464	5.88196	4.96257	8.21181	6.21246	5.78369	5.46219	5.81945	8.21181	2.55325	3.19077	2.87201	8.21181	2.556	2.57797	3.423	2.85232
8.24536	3.03513	4.31717	5.78827	4.38019	8.24536	4.0062	4.98642	5.95551	4.98271	8.24536	6.2735	5.84961	5.58029	5.90113	8.24536	2.53036	3.28751	2.90894	8.24536	2.53464	2.50931	3.37082	2.80492
8.27905	3.10715	4.58328	5.81543	4.50195	8.27905	3.78464	5.03159	5.79895	4.87173	8.27905	6.2236	5.82565	5.34958	5.79961	8.27905	2.37289	3.13187	2.75238	8.27905	2.61948	2.54074	3.42026	2.86016
8.31285	3.28354	4.47098	5.78339	4.51264	8.31285	3.84048	5.13046	5.98618	4.98571	8.31285	6.17188	5.92087	5.35385	5.81553	8.31285	2.4559	3.18863	2.82226	8.31285	2.54593	2.52182	3.44864	2.8388
8.34679	3.11172	4.28238	5.68436	4.35949	8.34679	3.91678	5.15793	6.08551	5.05341	8.34679	6.22635	5.97015	5.4335	5.87667	8.34679	2.38632	3.23502	2.81067	8.34679	2.56973	2.55875	3.45108	2.85985
8.38086	3.22861	4.46457	5.8049	4.49936	8.38086	3.99796	5.23056	5.9166	5.04837	8.38086	6.37634	5.85419	5.41367	5.8814	8.38086	2.51663	3.26401	2.89032	8.38086	2.43607	2.51358	3.35403	2.76789
8.41506	3.16452	4.46701	5.71777	4.44977	8.41506	3.91953	5.2626	6.10443	5.09552	8.41506	6.10657	5.84839	5.34409	5.76635	8.41506	2.46964	3.2695	2.86957	8.41506	2.50809	2.59323	3.40134	2.83422
8.44939	3.13339	4.23355	5.73822	4.36839	8.44939	3.85971	4.96597	5.99304	4.93957	8.44939	6.19263	5.923	5.49362	5.86975	8.44939	2.48245	3.3168	2.89963	8.44939	2.55417	2.5499	3.29483	2.79963
8.48384	3.13492	4.61685	5.86258	4.53812	8.48384	3.97049	5.31509	6.04813	5.11124	8.48384	6.21826	5.87891	5.45395	5.85037	8.48384	2.48947	3.18863	2.83905	8.48384	2.56607	2.60971	3.50906	2.89495
8.51842	3.2048	4.40628	5.93262	4.51457	8.51842	3.95706	5.05997	5.76538	4.92747	8.51842	6.31012	5.92728	5.41214	5.88318	8.51842	2.52274	3.15964	2.84119	8.51842	2.51663	2.64877	3.43307	2.86616
8.55315	3.19473	4.52438	5.70435	4.47449	8.55315	3.86551	5.42831	6.03073	5.10818	8.55315	6.13068	5.89951	5.3688	5.79966	8.55315	2.45407	3.26065	2.85736	8.55315	2.58713	2.53342	3.30551	2.80869
8.588	3.11905	4.62204	5.55481	4.43197	8.588	3.97079	5.17319	6.09253	5.07884	8.588	6.27777	5.82642	5.36789	5.82403	8.588	2.53036	3.30887	2.91962	8.588	2.60056	2.5441	3.45322	2.86596
8.62299	3.16605	4.47617	5.68787	4.44336	8.62299	3.82645	5.13718	6.13525	5.03296	8.62299	6.2561	6.04797	5.38773	5.89727	8.62299	2.54105	3.27194	2.90649	8.62299	2.63443	2.56332	3.45322	2.88366
8.6581	3.13004	4.41208	5.6012	4.38111	8.6581	3.83835	5.22263	6.07635	5.04578	8.6581	6.23672	5.89996	5.40573	5.84747	8.6581	2.51511	3.38181	2.94846	8.6581	2.56699	2.56119	3.36716	2.83178
8.69335	3.15201	4.38156	5.72754	4.42037	8.69335	3.98148	4.98978	6.29227	5.08784	8.69335	6.15173	5.94818	5.36789	5.8226	8.69335	2.37106	3.2518	2.81143	8.69335	2.54807	2.55783	3.33237	2.81276
8.72874	3.16208	4.5137	5.79285	4.48954	8.72874	3.84415	4.98581	6.05698	4.96231	8.72874	6.21277	5.84732	5.53879	5.86629	8.72874	2.51602	3.2283	2.87216	8.72874	2.57584	2.59293	3.30368	2.82415
8.76426	3.06076	4.47678	5.70114	4.41289	8.76426	3.92624	5.27664	6.15616	5.11968	8.76426	6.24603	5.8902	5.36087	5.83237	8.76426	2.61063	3.18039	2.89551	8.76426	2.54074	2.59232	3.36746	2.83351
8.79992	3.16116	4.3779	5.77972	4.43959	8.79992	3.9061	5.20065	6.1792	5.09532	8.79992	6.1911	5.9314	5.36484	5.82911	8.79992	2.47086	3.26035	2.8656	8.79992	2.59293	2.58224	3.40012	2.85843
8.83571	3.14804	4.70657	5.72144	4.52535	8.83571	4.08676	4.98154	6.0968	5.05503	8.83571	6.2767	5.8287	5.44479	5.85006	8.83571	2.40311	3.34915	2.87613	8.83571	2.50687	2.54562	3.48923	2.84724
8.87164	3.17337	4.4371	5.87616	4.49554	8.87164	4.0419	5.11246	5.99655	5.0503	8.87164	6.12961	5.87616	5.37491	5.79356	8.87164	2.49893	3.22586	2.8624	8.87164	2.55112	2.53983	3.38974	2.8269
8.9077	3.11813	4.30435	5.70145	4.37464	8.9077	3.87894	5.33249	5.88211	5.03118	8.9077	6.40167	5.81604	5.34775	5.85515	8.9077	2.57156	3.18008	2.87582	8.9077	2.56363	2.6033	3.35983	2.84225
8.94391	2.94418	4.57108	5.68954	4.4016	8.94391	3.93173	5.21774	5.98557	5.04501	8.94391	6.22437	5.8873	5.42801	5.84656	8.94391	2.53159	3.20328	2.86743	8.94391	2.45987	2.4913	3.27835	2.74317
8.98025	3.19138	4.43008	5.67444	4.43197	8.98025	3.89694	5.1445	5.98816	5.00987	8.98025	6.17844	5.84625	5.4039	5.80953	8.98025	2.47787	3.25638	2.86712	8.98025	2.50778	2.50412	3.4169	2.8096
9.01672	3.22311	4.31564	5.92316	4.4873	9.01672	3.99796	5.07278	5.81146	4.96073	9.01672	6.18271	5.7016	5.37216	5.75216	9.01672	2.53738	3.33298	2.93518	9.01672	2.51511	2.58377	3.33755	2.81214
9.05334	3.12027	4.42123	5.77713	4.43954	9.05334	3.83682	5.14633	5.99915	4.9941	9.05334	6.23474	6.02386	5.42801	5.89554	9.05334	2.51846	3.11508	2.81677	9.05334	2.49039	2.61887	3.36441	2.82456
9.0901	3.04337	4.41635	5.82504	4.42825	9.0901	3.86856	5.14175	6.01532	5.00854	9.0901	6.37711	5.90439	5.50278	5.92809	9.0901	2.44156	3.21457	2.82807	9.0901	2.49832	2.57584	3.44254	2.8389
9.127	3.30643	4.54575	5.91187	4.58802	9.127	3.91403	5.09659	6.05194	5.02085	9.127	6.18713	5.86472	5.42343	5.82509	9.127	2.55997	3.35709	2.95853	9.127	2.66983	2.58743	3.51028	2.92251
9.16404	3.09006	4.44534	5.87387	4.46976	9.16404	3.9772	5.08255	6.06476	5.0415	9.16404	6.25992	5.83282	5.44022	5.84432	9.16404	2.48856	3.35098	2.91977	9.16404	2.56577	2.60208	3.42941	2.86575
9.20121	3.10684	4.76212	5.94818	4.60571	9.20121	3.95798	5.21469	6.01746	5.06338	9.20121	6.43143	5.92636	5.34561	5.90113	9.20121	2.5914	3.27286	2.93213	9.20121	2.51816	2.58865	3.44772	2.85151
9.23854	3.07968	4.41452	5.74463	4.41294	9.23854	4.09348	5.08194	6.23825	5.13789	9.23854	6.23489	5.79132	5.39261	5.80627	9.23854	2.44064	3.24661	2.84363	9.23854	2.54623	2.53372	3.46756	2.84917
9.27599	3.03543	4.45938	5.72479	4.40653	9.27599	3.90976	5.13718	6.14182	5.06292	9.27599	6.27136	5.81924	5.46463	5.85174	9.27599	2.50107	3.36472	2.9329	9.27599	2.55264	2.60086	3.51059	2.88803
9.3136	3.23166	4.51065	6.06079	4.60103	9.3136	3.93326	5.12466	6.20117	5.08636	9.3136	6.28159	5.96405	5.45761	5.90108	9.3136	2.56485	3.20389	2.88437	9.3136	2.56912	2.60452	3.20023	2.79129
9.35135	3.20053	4.45572	5.94635	4.5342	9.35135	4.18167	5.17746	6.08521	5.14811	9.35135	6.36902	5.86334	5.3978	5.87672	9.35135	2.44339	3.24326	2.84333	9.35135	2.61063	2.53647	3.37784	2.84165
9.38924	3.35037	4.6608	5.737	4.58272	9.38924	3.91403	5.27084	5.93735	5.04074	9.38924	6.25122	5.77225	5.43747	5.82031	9.38924	2.46292	3.29269	2.8778	9.38924	2.58591	2.62802	3.42087	2.87827
9.42727	3.01498	4.46213	5.82138	4.43283	9.42727	3.9769	5.19882	6.03882	5.07151	9.42727	6.19141	5.86273	5.31723	5.79046	9.42727	2.53799	3.20847	2.87323	9.42727	2.49557	2.52487	3.405	2.80848
9.46545	3.22647	4.52042	5.81924	4.52204	9.46545	4.02298	5.10849	6.05591	5.06246	9.46545	6.23703	5.88379	5.35324	5.82469	9.46545	2.55234	3.37906	2.9657	9.46545	2.45773	2.53098	3.22311	2.73727
9.50377	3.12881	4.58389	5.94589	4.55286	9.50377	4.06631	5.0148	6.10107	5.06073	9.50377	6.25046	5.86624	5.49118	5.86929	9.50377	2.49527	3.30856	2.90191	9.50377	2.56485	2.60147	3.41904	2.86179
9.54225	3.0864	4.55795	5.87067	4.50501	9.54225	3.93753	5.00961	6.29547	5.08087	9.54225	6.24985	5.81009	5.50034	5.85343	9.54225	2.49557	3.30215	2.89886	9.54225	2.43546	2.59964	3.37357	2.80289
9.58088	3.16025	4.44534	5.8403	4.48196	9.58088	4.12247	5.2446	6.08185	5.14964	9.58088	6.26678	5.7869	5.32425	5.79264	9.58088	2.51205	3.31314	2.9126	9.58088	2.60056	2.54807	3.34518	2.83127
9.61964	3.2872	4.50302	5.84686	4.54569	9.61964	4.06876	5.38742	6.10504	5.18707	9.61964	6.22162	5.85892	5.35263	5.81106	9.61964	2.61703	3.34	2.97851	9.61964	2.49832	2.6503	3.38882	2.84581
9.65855	3.34213	4.34494	5.867	4.51802	9.65855	4.01962	5.23819	6.08109	5.11297	9.65855	6.20728	5.75287	5.44449	5.80155	9.65855	2.51633	3.3757	2.94602	9.65855	2.51114	2.53311	3.36227	2.80217
9.69761	3.28995	4.48593	5.60364	4.45984	9.69761	3.96652	5.1857	6.09238	5.08153	9.69761	6.15372	5.89874	5.2861	5.77952	9.69761	2.40036	3.35281	2.87658	9.69761	2.45834	2.57736	3.42789	2.8212
9.73682	3.27194	4.49173	6.03806	4.60058	9.73682	4.07486	5.15396	6.14136	5.12339	9.73682	6.15417	5.94818	5.42404	5.84213	9.73682	2.56332	3.2457	2.90451	9.73682	2.50168	2.49466	3.37509	2.79048
9.77617	3.25882	4.52255	5.88516	4.55551	9.77617	4.02878	5.21225	6.14029	5.12711	9.77617	6.25763	5.7341	5.46921	5.82031	9.77617	2.49344	3.28201	2.88773	9.77617	2.50565	2.50992	3.4935	2.83636
9.81569	3.08975	4.54514	5.80673	4.48054	9.81569	3.86948	5.11642	5.84442	4.94344	9.81569	6.1824	5.90118	5.39261	5.8254	9.81569	2.48947	3.26767	2.87857	9.81569	2.53067	2.53891	3.35129	2.80696
9.85535	3.13309	4.59152	5.97916	4.56792	9.85535	3.96744	5.22141	6.15692	5.11526	9.85535	6.17966	5.86624	5.40695	5.81762	9.85535	2.50198	3.32748	2.91473	9.85535	2.56119	2.61459	3.3876	2.85446
9.89516	3.24905	4.64401	5.82031	4.57112	9.89516	3.75381	5.14572	6.08139	4.99364	9.89516	6.34857	5.77072	5.43259	5.85063	9.89516	2.53708	3.29758	2.91733	9.89516	2.5798	2.57401	3.42941	2.86107
9.93513	3.2518	4.44473	5.8667	4.52108	9.93513	3.90823	5.04501	6.01593	4.98972	9.93513	6.17325	5.86472	5.44601	5.82799	9.93513	2.4437	3.25333	2.84851	9.93513	2.55997	2.60178	3.37845	2.84673
9.97524	3.18954	4.44016	5.84778	4.49249	9.97524	3.85971	5.12741	5.98373	4.99028	9.97524	6.2999	5.99045	5.30624	5.86553	9.97524	2.46933	3.37112	2.92022	9.97524	2.5853	2.5798	3.36746	2.84419
10.0155	3.17001	4.64401	5.85846	4.55749	10.0155	3.88351	5.41824	6.23154	5.17776	10.0155	6.2764	5.83527	5.33127	5.81431	10.0155	2.50046	3.38333	2.94189	10.0155	2.56851	2.52457	3.47916	2.85741
10.0559	3.18253	4.43619	5.87448	4.49773	10.0559	4.08524	5.26779	5.93948	5.0975	10.0559	6.21429	5.74417	5.35721	5.77189	10.0559	2.58316	3.21243	2.89779	10.0559	2.5087	2.53098	3.31985	2.78651
10.0965	3.12454	4.52316	5.79086	4.47952	10.0965	4.12247	5.06149	6.06461	5.08286	10.0965	6.38489	5.87585	5.27756	5.8461	10.0965	2.50931	3.26828	2.8888	10.0965	2.53403	2.53799	3.44803	2.84002
10.1372	3.30307	4.6077	6.06094	4.65724	10.1372	3.9946	5.29099	6.30264	5.19608	10.1372	6.26663	5.9494	5.34775	5.85459	10.1372	2.65488	3.23776	2.94632	10.1372	2.49954	2.56516	3.3696	2.81143
10.1781	2.98294	4.62418	5.86182	4.48965	10.1781	3.96164	5.25681	6.21399	5.14415	10.1781	6.31332	5.84625	5.48019	5.87992	10.1781	2.41776	3.25516	2.83646	10.1781	2.52335	2.54074	3.42087	2.82832
10.2191	3.26706	4.64828	5.69382	4.53639	10.2191	3.9299	5.24429	5.89081	5.02167	10.2191	6.19507	5.8429	5.35599	5.79799	10.2191	2.49863	3.2048	2.85171	10.2191	2.6207	2.56119	3.35709	2.84633
10.2604	3.12149	4.55002	5.95291	4.54147	10.2604	3.9653	5.07584	6.11374	5.05163	10.2604	6.29868	5.86639	5.36942	5.84483	10.2604	2.55447	3.2515	2.90299	10.2604	2.70523	2.67136	3.43643	2.93767
10.3017	3.16269	4.66385	5.6044	4.47698	10.3017	4.01627	5.29617	6.35773	5.22339	10.3017	6.18149	5.90805	5.39047	5.82667	10.3017	2.46994	3.27652	2.87323	10.3017	2.49619	2.57523	3.29758	2.78967
10.3432	3.35129	4.49448	5.89996	4.58191	10.3432	4.05136	5.28214	6.10733	5.14694	10.3432	6.17035	5.80597	5.45334	5.80989	10.3432	2.50504	3.27072	2.88788	10.3432	2.53616	2.53708	3.57346	2.88223
10.3849	3.05923	4.69101	6.05484	4.60169	10.3849	3.99246	5.09293	6.1351	5.0735	10.3849	6.25549	5.86899	5.46646	5.86365	10.3849	2.4263	3.2634	2.84485	10.3849	2.53799	2.61246	3.37723	2.84256
10.4267	3.41782	4.74106	5.7724	4.64376	10.4267	4.02359	5.37582	6.24069	5.21337	10.4267	6.23917	5.88165	5.46097	5.8606	10.4267	2.61948	3.36258	2.99103	10.4267	2.50656	2.59598	3.37509	2.82588
10.4687	3.27866	4.61472	5.98419	4.62586	10.4687	3.89481	5.16525	6.11862	5.05956	10.4687	6.12991	5.87799	5.50217	5.83669	10.4687	2.42416	3.35648	2.89032	10.4687	2.58072	2.52579	3.20816	2.77156
10.5108	3.11996	4.57565	5.92453	4.54005	10.5108	4.29886	5.30228	6.32355	5.30823	10.5108	6.19476	5.85815	5.42465	5.82585	10.5108	2.61765	3.23837	2.92801	10.5108	2.44064	2.60361	3.38669	2.81031
10.5531	3.18588	4.33487	5.80505	4.44193	10.5531	3.89114	5.23605	5.97137	5.03285	10.5531	6.21216	5.79147	5.30075	5.76813	10.5531	2.60635	3.24387	2.92511	10.5531	2.64297	2.5798	3.42819	2.88365
10.5956	3.2225	4.65439	5.72693	4.53461	10.5956	4.03519	5.30502	6.09238	5.1442	10.5956	6.39862	5.76218	5.41489	5.85856	10.5956	2.54074	3.10257	2.82165	10.5956	2.51999	2.61307	3.50204	2.87837
10.6382	3.25027	4.55978	5.89188	4.56731	10.6382	4.00192	5.36209	5.93979	5.10127	10.6382	6.2471	5.97229	5.37003	5.86314	10.6382	2.66586	3.33328	2.99957	10.6382	2.46231	2.56821	3.3754	2.80197
10.681	3.37662	4.47006	6.07788	4.64152	10.681	4.01352	5.44357	6.09848	5.18519	10.681	6.15601	5.85678	5.39627	5.80302	10.681	2.58011	3.32199	2.95105	10.681	2.54013	2.52945	3.27316	2.78091
10.724	3.27042	4.36569	5.8963	4.5108	10.724	4.27841	5.22293	6.33911	5.28015	10.724	6.25336	5.74066	5.35202	5.78201	10.724	2.43729	3.23196	2.83462	10.724	2.69821	2.5145	3.42178	2.87816
10.7671	3.17093	4.63638	5.85678	4.5547	10.7671	4.05624	5.25406	5.95093	5.08708	10.7671	6.14609	5.92529	5.38742	5.8196	10.7671	2.53769	3.31772	2.92771	10.7671	2.50198	2.58163	3.27255	2.78539
10.8104	3.19626	4.68246	5.78445	4.55439	10.8104	4.10873	5.1738	6.22833	5.17029	10.8104	6.25504	5.68268	5.54733	5.82835	10.8104	2.52945	3.34335	2.9364	10.8104	2.51053	2.51022	3.46176	2.8275
10.8538	3.116	4.70383	5.6929	4.50424	10.8538	3.99521	5.28519	5.97366	5.08469	10.8538	6.22559	5.74524	5.41153	5.79412	10.8538	2.5206	3.15689	2.83875	10.8538	2.5795	2.57767	3.46634	2.8745
10.8975	3.17795	4.66843	5.8075	4.55129	10.8975	3.86368	5.20096	6.15067	5.07177	10.8975	6.22696	5.8728	5.41	5.83659	10.8975	2.50504	3.26706	2.88605	10.8975	2.62222	2.62466	3.42697	2.89128
10.9412	3.15384	4.45663	5.91293	4.5078	10.9412	4.17374	5.25009	6.37497	5.26627	10.9412	6.21033	5.96176	5.33188	5.83466	10.9412	2.49313	3.26431	2.87872	10.9412	2.63229	2.52213	3.36014	2.83819
10.9852	3.28201	4.65378	6.00739	4.64773	10.9852	4.23416	5.12192	6.22498	5.19369	10.9852	6.2233	5.80109	5.37369	5.79936	10.9852	2.57889	3.23074	2.90482	10.9852	2.47482	2.54715	3.35617	2.79271
11.0293	3.17398	4.62296	5.96436	4.5871	11.0293	4.12247	5.21317	6.0611	5.13225	11.0293	6.26007	5.95932	5.43503	5.88481	11.0293	2.64297	3.15781	2.90039	11.0293	2.56271	2.55142	3.46573	2.85995
11.0736	3.19931	4.63486	5.81238	4.54885	11.0736	4.04434	5.0798	6.33118	5.15177	11.0736	6.27655	5.79407	5.47867	5.84976	11.0736	2.58072	3.23776	2.90924	11.0736	2.48764	2.64999	3.45993	2.86585
11.118	3.18375	4.47098	6.02707	4.5606	11.118	4.20425	5.4921	6.33698	5.34444	11.118	6.23367	6.02036	5.392	5.88201	11.118	2.51785	3.26584	2.89184	11.118	2.61795	2.54257	3.37357	2.8447
11.1626	3.26157	4.54391	6.24802	4.6845	11.1626	4.19113	5.3154	6.28967	5.2654	11.1626	6.33865	5.89233	5.40634	5.87911	11.1626	2.69058	3.21335	2.95197	11.1626	2.50534	2.5914	3.44803	2.84826
11.2074	3.1871	4.63211	5.8519	4.55704	11.2074	4.1008	5.32822	6.27182	5.23361	11.2074	6.40991	5.77209	5.48141	5.8878	11.2074	2.49771	3.41019	2.95395	11.2074	2.54105	2.58774	3.49503	2.87461
11.2524	3.28995	4.56131	5.95169	4.60098	11.2524	4.09622	5.29495	6.14212	5.17776	11.2524	6.27548	5.84229	5.34317	5.82031	11.2524	2.53586	3.30795	2.9219	11.2524	2.556	2.57065	3.38181	2.83615
11.2975	3.27255	4.84268	5.98145	4.69889	11.2975	3.97415	5.33249	6.16501	5.15722	11.2975	6.29959	5.8519	5.34622	5.83257	11.2975	2.50992	3.24478	2.87735	11.2975	2.5499	2.50198	3.44559	2.83249
11.3428	3.27652	4.85336	6.00311	4.711	11.3428	4.06754	5.32333	6.34888	5.24658	11.3428	6.15067	5.73074	5.42191	5.76777	11.3428	2.6326	3.39493	3.01377	11.3428	2.60818	2.60452	3.31802	2.84357
11.3883	3.27927	4.54361	5.96771	4.59686	11.3883	4.09622	5.14175	6.10397	5.11398	11.3883	6.21704	5.99731	5.43289	5.88241	11.3883	2.70645	3.25577	2.98111	11.3883	2.50534	2.58102	3.41537	2.83391
11.4339	3.26065	4.53629	6.10794	4.63496	11.4339	4.12521	5.18021	6.04279	5.11607	11.4339	6.306	5.97427	5.42038	5.90022	11.4339	2.45499	3.23959	2.84729	11.4339	2.53708	2.58408	3.38516	2.83544
11.4797	3.3107	4.72	6.08688	4.70586	11.4797	4.19174	5.27695	6.29547	5.25472	11.4797	6.12228	5.85785	5.37674	5.78562	11.4797	2.57767	3.31802	2.94785	11.4797	2.5621	2.51633	3.41629	2.83157
11.5258	3.30551	4.74258	6.01059	4.68623	11.5258	4.29703	5.21866	6.18347	5.23305	11.5258	6.24313	5.90195	5.43747	5.86085	11.5258	2.51602	3.24356	2.87979	11.5258	2.54868	2.50504	3.41354	2.82242
11.5719	3.26889	4.74564	5.84366	4.6194	11.5719	4.14322	5.22659	6.07742	5.14908	11.5719	6.38855	5.88974	5.4277	5.902	11.5719	2.54654	3.30399	2.92527	11.5719	2.60513	2.58011	3.45779	2.88101
11.6183	3.19809	4.54636	6.11389	4.61945	11.6183	4.09286	5.28793	6.1319	5.1709	11.6183	6.12839	5.88181	5.20096	5.73705	11.6183	2.47818	3.29086	2.88452	11.6183	2.56119	2.53189	3.49075	2.86128
11.6648	3.21274	4.63821	6.07162	4.64086	11.6648	4.15787	5.24796	6.49185	5.29923	11.6648	6.2941	5.84091	5.26932	5.80144	11.6648	2.53189	3.18985	2.86087	11.6648	2.47208	2.61032	3.36899	2.81713
11.7115	3.37296	4.61716	5.7222	4.57077	11.7115	4.34616	5.14664	6.32446	5.27242	11.7115	6.30356	5.82733	5.41977	5.85022	11.7115	2.45804	3.293	2.87552	11.7115	2.62527	2.62863	3.32352	2.85914
11.7584	3.27194	4.57718	6.09528	4.64813	11.7584	4.18961	5.26718	6.27625	5.24435	11.7584	6.25061	5.84457	5.4039	5.83303	11.7584	2.47482	3.17154	2.82318	11.7584	2.67929	2.54013	3.50266	2.90736
11.8054	3.19534	4.62173	5.75439	4.52382	11.8054	4.13742	5.3154	6.32492	5.25925	11.8054	6.21689	5.97488	5.29068	5.82748	11.8054	2.55417	3.2637	2.90894	11.8054	2.60635	2.67868	3.47763	2.92089
11.8527	3.37479	4.47678	6.00632	4.6193	11.8527	3.98331	5.32944	6.32339	5.21205	11.8527	6.33255	5.86792	5.41183	5.87077	11.8527	2.48306	3.39676	2.93991	11.8527	2.53189	2.57217	3.51852	2.87419
11.9001	3.31039	4.55978	5.96771	4.61263	11.9001	4.13864	5.17258	6.09711	5.13611	11.9001	6.42593	5.70633	5.32303	5.81843	11.9001	2.50809	3.30856	2.90833	11.9001	2.69333	2.65182	3.42972	2.92496
11.9477	3.31497	4.51492	5.88928	4.57306	11.9477	3.96469	5.53421	6.22482	5.24124	11.9477	6.15829	5.73044	5.34958	5.7461	11.9477	2.48245	3.29636	2.88941	11.9477	2.68295	2.58072	3.40714	2.89027
11.9955	3.18497	4.55887	6.04691	4.59692	11.9955	4.13101	5.17258	6.21002	5.1712	11.9955	6.29654	5.90347	5.51712	5.90571	11.9955	2.58987	3.29758	2.94372	11.9955	2.5499	2.6683	3.42728	2.88183
12.0434	3.33969	4.68582	5.91583	4.64711	12.0434	4.13589	5.16953	6.17523	5.16022	12.0434	6.16409	5.8989	5.3981	5.82036	12.0434	2.55203	3.28934	2.92068	12.0434	2.57645	2.57736	3.40958	2.85446
12.0915	3.26553	4.61075	6.14868	4.67499	12.0915	4.13895	5.25284	6.10367	5.16515	12.0915	6.27853	5.94177	5.44601	5.88877	12.0915	2.47757	3.22067	2.84912	12.0915	2.60056	2.60239	3.44376	2.88224
12.1399	3.52432	4.71664	6.11664	4.78587	12.1399	4.07059	5.19333	6.1969	5.15361	12.1399	6.34888	5.76416	5.36575	5.82626	12.1399	2.59293	3.39096	2.99195	12.1399	2.4971	2.5563	3.39188	2.81509
12.1884	3.37082	4.55063	6.04263	4.65469	12.1884	4.2543	5.09079	6.32782	5.2243	12.1884	6.27487	5.96832	5.39993	5.88104	12.1884	2.58347	3.15964	2.87155	12.1884	2.58194	2.53494	3.46817	2.86168
12.2371	3.14133	4.62021	5.99213	4.58456	12.2371	4.23294	5.21744	6.33621	5.2622	12.2371	6.17828	5.91019	5.42282	5.8371	12.2371	2.54654	3.35129	2.94891	12.2371	2.54257	2.66617	3.56461	2.92445
12.286	3.18619	4.68979	6.0379	4.63796	12.286	3.93295	5.34409	6.15738	5.14481	12.286	6.38519	5.88257	5.35965	5.8758	12.286	2.50656	3.25607	2.88131	12.286	2.62985	2.56699	3.33389	2.84358
12.335	3.38913	4.42062	5.96588	4.59188	12.335	4.18167	5.28091	6.24969	5.23742	12.335	6.28937	5.96054	5.44479	5.89823	12.335	2.48856	3.29544	2.892	12.335	2.57492	2.59811	3.49442	2.88915
12.3843	3.246	4.6434	5.91156	4.60032	12.3843	4.25461	5.52628	6.25717	5.34602	12.3843	6.2088	5.80826	5.5864	5.86782	12.3843	2.43362	3.33847	2.88605	12.3843	2.50229	2.62009	3.45779	2.86006
12.4337	3.20175	4.83902	5.95856	4.66644	12.4337	4.08524	5.39078	6.14288	5.2063	12.4337	6.19064	5.8609	5.45059	5.83404	12.4337	2.53586	3.24295	2.88941	12.4337	2.60544	2.63351	3.43521	2.89139
12.4833	3.3992	4.72733	5.9613	4.69594	12.4833	4.41635	5.42526	6.1763	5.3393	12.4833	6.28983	5.95688	5.37033	5.87235	12.4833	2.61978	3.33847	2.97912	12.4833	2.55997	2.67105	3.37265	2.86789
12.5332	3.1514	4.45023	6.26236	4.62133	12.5332	4.26407	5.25467	6.16318	5.22731	12.5332	6.21887	5.77225	5.30197	5.76436	12.5332	2.53403	3.35068	2.94236	12.5332	2.47452	2.48489	3.46573	2.80838
12.5832	3.42178	4.66934	5.85266	4.64793	12.5832	4.44321	5.29587	6.32034	5.35314	12.5832	6.1348	5.92834	5.38223	5.81512	12.5832	2.49954	3.40622	2.95288	12.5832	2.57156	2.72141	3.54813	2.94703
12.6334	3.35831	4.4902	5.97748	4.60866	12.6334	4.26987	5.28397	6.22009	5.25798	12.6334	6.25687	5.79468	5.41794	5.82316	12.6334	2.5618	3.36197	2.96188	12.6334	2.57645	2.62375	3.46359	2.88793
12.6838	3.32016	4.71725	6.09192	4.70978	12.6838	4.30801	5.3746	6.27106	5.31789	12.6838	6.25381	5.95932	5.42374	5.87896	12.6838	2.55844	3.28964	2.92404	12.6838	2.51083	2.62466	3.4523	2.8626
12.7343	3.43521	4.53598	5.95703	4.64274	12.7343	4.23874	5.34744	6.19751	5.26123	12.7343	6.19781	5.90897	5.40817	5.83832	12.7343	2.54929	3.27377	2.91153	12.7343	2.49954	2.62863	3.37662	2.83493
12.7851	3.30032	4.67514	6.11252	4.69599	12.7851	4.17343	5.2739	6.36932	5.27222	12.7851	6.31927	5.95444	5.38132	5.88501	12.7851	2.43607	3.28598	2.86102	12.7851	2.59933	2.57309	3.4874	2.88661
12.8361	3.36929	4.64859	5.88867	4.63552	12.8361	3.78677	5.38986	6.15601	5.11088	12.8361	6.28479	5.93445	5.40939	5.87621	12.8361	2.54349	3.39096	2.96723	12.8361	2.55173	2.63809	3.45779	2.88254
12.8872	3.31833	4.72763	5.84854	4.6315	12.8872	4.15604	5.16586	5.90149	5.07446	12.8872	6.30981	5.89233	5.42679	5.87631	12.8872	2.53738	3.35037	2.94388	12.8872	2.621	2.58255	3.43246	2.87867
12.9386	3.34152	4.64249	5.97214	4.65205	12.9386	4.14719	5.57846	6.07147	5.26571	12.9386	6.28922	5.95703	5.43411	5.89345	12.9386	2.53433	3.22586	2.88009	12.9386	2.58255	2.58469	3.3754	2.84755
12.9902	3.29147	4.62265	6.04706	4.65373	12.9902	4.24667	5.58609	6.21185	5.3482	12.9902	6.14639	5.8699	5.36484	5.79371	12.9902	2.59323	3.34183	2.96753	12.9902	2.63718	2.56424	3.39737	2.86626
13.0419	3.39249	4.64523	6.01318	4.68363	13.0419	4.16916	5.35843	6.22696	5.25152	13.0419	6.23932	5.80246	5.40085	5.81421	13.0419	2.54196	3.28201	2.91199	13.0419	2.57065	2.62161	3.33603	2.84276
13.0938	3.33725	4.63364	6.00998	4.66029	13.0938	4.47098	5.4454	6.20422	5.37353	13.0938	6.22482	5.73364	5.36545	5.77464	13.0938	2.58926	3.2225	2.90588	13.0938	2.56699	2.50778	3.44101	2.83859
13.146	3.3223	4.67789	5.7782	4.5928	13.146	4.18472	5.15305	6.12503	5.15427	13.146	6.353	5.75058	5.25284	5.78547	13.146	2.56119	3.26126	2.91122	13.146	2.56638	2.63382	3.32718	2.84246
13.1983	3.31284	4.83292	6.14151	4.76242	13.1983	4.2543	5.3447	5.94803	5.18234	13.1983	6.22192	5.95535	5.48508	5.88745	13.1983	2.65793	3.22098	2.93945	13.1983	2.54532	2.69058	3.41721	2.88437
13.2509	3.28842	4.68491	6.1554	4.70958	13.2509	4.04037	5.31326	5.97549	5.10971	13.2509	6.23169	5.9639	5.36697	5.85419	13.2509	2.55356	3.32291	2.93823	13.2509	2.52701	2.54776	3.38028	2.81835
13.3036	3.43277	4.78989	6.11359	4.77875	13.3036	4.17862	5.38254	6.29105	5.28407	13.3036	6.33911	5.79483	5.35721	5.83038	13.3036	2.54959	3.37906	2.96432	13.3036	2.54257	2.48459	3.46542	2.83086
13.3565	3.39005	4.54483	5.9967	4.64386	13.3565	4.34738	5.29709	6.24268	5.29572	13.3565	6.42075	5.86395	5.40695	5.89722	13.3565	2.52274	3.35892	2.94083	13.3565	2.47391	2.64694	3.44986	2.8569
13.4097	3.32504	4.69437	6.1763	4.7319	13.4097	4.10843	5.34348	6.21552	5.22248	13.4097	6.35147	5.82947	5.41245	5.86446	13.4097	2.56729	3.25638	2.91183	13.4097	2.56577	2.57187	3.30154	2.81306
13.463	3.17734	4.6489	5.87387	4.5667	13.463	4.29031	5.37552	6.07544	5.24709	13.463	6.21613	5.98358	5.37643	5.85871	13.463	2.59048	3.31589	2.95318	13.463	2.67471	2.60941	3.38364	2.88925
13.5166	3.40561	4.82071	5.8783	4.70154	13.5166	4.21829	5.42801	6.44974	5.36535	13.5166	6.29288	5.82947	5.42435	5.8489	13.5166	2.60696	3.24356	2.92526	13.5166	2.52426	2.60117	3.50082	2.87542
13.5703	3.3168	4.96841	6.15753	4.81425	13.5703	4.13223	5.26871	6.2999	5.23361	13.5703	6.22299	5.86044	5.35904	5.81416	13.5703	2.50412	3.43979	2.97195	13.5703	2.5853	2.66556	3.41507	2.88864
13.6243	3.5054	4.7316	5.82184	4.68628	13.6243	4.18472	5.45578	6.20865	5.28305	13.6243	6.25961	5.86075	5.48019	5.86685	13.6243	2.57126	3.2814	2.92633	13.6243	2.64816	2.67532	3.63663	2.9867
13.6784	3.3699	4.57291	5.96375	4.63552	13.6784	4.52988	5.39108	6.31897	5.41331	13.6784	6.32278	5.71884	5.52322	5.85495	13.6784	2.6207	3.28781	2.95425	13.6784	2.53983	2.68631	3.43979	2.88864
13.7328	3.36197	4.92752	5.87891	4.7228	13.7328	4.31076	5.42038	5.99792	5.24302	13.7328	6.34933	5.90347	5.39261	5.8818	13.7328	2.48703	3.29758	2.8923	13.7328	2.57675	2.76749	3.36136	2.90187
13.7874	3.13278	4.7612	6.14594	4.67997	13.7874	4.32846	5.38773	6.35162	5.35594	13.7874	6.19827	5.86075	5.37949	5.81284	13.7874	2.60117	3.3046	2.95289	13.7874	2.55203	2.58133	3.42209	2.85182
13.8422	3.35129	4.655	6.28418	4.76349	13.8422	4.4249	5.4689	6.43188	5.44189	13.8422	6.31027	5.90561	5.392	5.86929	13.8422	2.49863	3.32962	2.91412	13.8422	2.47757	2.7504	3.50388	2.91062
13.8972	3.36472	4.6904	5.74417	4.59976	13.8972	4.26437	5.49393	6.22009	5.32613	13.8972	6.33514	5.90607	5.45761	5.89961	13.8972	2.64481	3.28506	2.96494	13.8972	2.51541	2.58926	3.31467	2.80645
13.9524	3.38211	4.80728	6.13266	4.77402	13.9524	4.31839	5.45944	6.2178	5.33188	13.9524	6.22833	5.81833	5.29556	5.78074	13.9524	2.59201	3.29208	2.94205	13.9524	2.54776	2.72202	3.54965	2.93981
14.0078	3.38669	4.68796	6.16135	4.74533	14.0078	4.18747	5.52383	6.32019	5.34383	14.0078	6.17279	5.86166	5.31387	5.78277	14.0078	2.57278	3.19473	2.88375	14.0078	2.53067	2.6796	3.39157	2.86728
14.0634	3.40042	4.38858	6.07361	4.62087	14.0634	4.47525	5.40146	6.27884	5.38518	14.0634	6.20834	5.78079	5.43716	5.80876	14.0634	2.49374	3.2457	2.86972	14.0634	2.67227	2.61124	3.42117	2.90156
14.1192	3.44437	4.64279	6.02234	4.70317	14.1192	4.40384	5.43045	6.26663	5.36697	14.1192	6.26862	5.94299	5.42709	5.87957	14.1192	2.51633	3.21274	2.86454	14.1192	2.53464	2.67014	3.38791	2.86423
14.1753	3.37936	4.65775	5.78369	4.60693	14.1753	4.30862	5.40512	6.56067	5.4248	14.1753	6.2291	5.90332	5.34622	5.82621	14.1753	2.6149	3.32382	2.96936	14.1753	2.62192	2.68051	3.39981	2.90075
14.2315	3.36929	4.67728	5.95398	4.66685	14.2315	4.28299	5.53482	6.17996	5.33259	14.2315	6.24176	5.90195	5.4277	5.85714	14.2315	2.62527	3.44833	3.0368	14.2315	2.50931	2.5441	3.36258	2.80533
14.288	3.22922	4.72214	6.16104	4.70413	14.288	4.28238	5.3801	6.26907	5.31052	14.288	6.38809	5.84915	5.35995	5.86573	14.288	2.53738	3.20969	2.87354	14.288	2.52121	2.75742	3.28842	2.85568
14.3447	3.43155	4.63699	6.08231	4.71695	14.3447	4.21585	5.37277	6.42776	5.33879	14.3447	6.17722	5.74387	5.35477	5.75862	14.3447	2.491	3.33603	2.91352	14.3447	2.50504	2.61429	3.53836	2.8859
14.4016	3.2872	4.6022	6.09848	4.66263	14.4016	4.21921	5.57358	6.62018	5.47099	14.4016	6.16531	5.89996	5.45883	5.84137	14.4016	2.52029	3.37631	2.9483	14.4016	2.53647	2.64603	3.4285	2.87033
14.4587	3.40714	4.79263	6.08139	4.76039	14.4587	4.10202	5.28732	6.0379	5.14241	14.4587	6.32553	5.9491	5.45639	5.91034	14.4587	2.52853	3.35648	2.9425	14.4587	2.50015	2.668	3.40836	2.85884
14.5161	3.28171	4.54941	5.93506	4.58873	14.5161	4.44656	5.43106	6.25992	5.37918	14.5161	6.20209	5.7869	5.35538	5.78146	14.5161	2.51022	3.26523	2.88772	14.5161	2.50504	2.68631	3.45993	2.88376
14.5736	3.38669	4.67636	6.04279	4.70195	14.5736	4.28513	5.34164	6.03455	5.22044	14.5736	6.32355	6.008	5.42557	5.91904	14.5736	2.56729	3.21304	2.89016	14.5736	2.57126	2.53983	3.4053	2.8388
14.6314	3.40439	4.70566	6.07315	4.72773	14.6314	4.39499	5.57358	6.21216	5.39358	14.6314	6.30371	5.82001	5.41061	5.84478	14.6314	2.61002	3.34702	2.97852	14.6314	2.58163	2.6268	3.40591	2.87145
14.6894	3.21762	4.82742	6.01273	4.68592	14.6894	4.47495	5.35477	6.55701	5.46224	14.6894	6.28571	5.80978	5.45059	5.84869	14.6894	2.59476	3.27133	2.93304	14.6894	2.59659	2.65579	3.42667	2.89302
14.7476	3.32779	4.70016	6.13525	4.72107	14.7476	4.25369	5.51041	6.19446	5.31952	14.7476	6.17966	5.94986	5.54001	5.88984	14.7476	2.53769	3.30887	2.92328	14.7476	2.60147	2.68539	3.52798	2.93828
14.806	3.4169	4.50363	6.21613	4.71222	14.806	4.39377	5.22446	6.25977	5.29267	14.806	6.32172	5.77057	5.30899	5.80043	14.806	2.5386	3.34793	2.94327	14.806	2.54318	2.62405	3.50723	2.89149
14.8647	3.43185	4.54208	5.89386	4.6226	14.8647	4.26346	5.48599	6.46545	5.40497	14.8647	6.21887	5.83618	5.43747	5.83084	14.8647	2.62924	3.37967	3.00446	14.8647	2.60941	2.49954	3.37723	2.82873
14.9236	3.35709	4.80026	6.08017	4.74584	14.9236	4.35745	5.25406	6.35773	5.32308	14.9236	6.21628	5.99625	5.41519	5.87591	14.9236	2.50443	3.28659	2.89551	14.9236	2.53555	2.67532	3.48465	2.89851
14.9827	3.39462	4.58298	6.03043	4.66934	14.9827	4.35349	5.51804	6.34186	5.40446	14.9827	6.34613	5.86105	5.43106	5.87941	14.9827	2.50717	3.34366	2.92542	14.9827	2.52151	2.65884	3.41995	2.86677
15.042	3.55698	4.87686	6.20071	4.87818	15.042	4.25552	5.28519	6.36124	5.30065	15.042	6.35788	5.68832	5.32089	5.78903	15.042	2.57858	3.36563	2.9721	15.042	2.60544	2.59109	3.56735	2.92129
15.1016	3.4642	4.49417	5.96634	4.64157	15.1016	4.11514	5.49545	6.19995	5.27018	15.1016	6.29883	5.80917	5.33707	5.81502	15.1016	2.57889	3.37296	2.97593	15.1016	2.55539	2.6149	3.41415	2.86148
15.1614	3.34	4.7197	6.00159	4.6871	15.1614	4.45053	5.40634	6.38733	5.41473	15.1614	6.21384	5.91278	5.44144	5.85602	15.1614	2.52029	3.33054	2.92542	15.1614	2.56149	2.53922	3.54294	2.88122
15.2214	3.3342	4.68155	6.17401	4.72992	15.2214	4.14566	5.47318	6.6188	5.41255	15.2214	6.1702	5.81589	5.4863	5.82413	15.2214	2.45285	3.35007	2.90146	15.2214	2.65182	2.66586	3.61099	2.97622
15.2816	3.49625	4.79782	6.00281	4.76563	15.2816	4.32175	5.34409	6.49689	5.38758	15.2816	6.35101	5.89127	5.28824	5.84351	15.2816	2.52121	3.22983	2.87552	15.2816	2.56577	2.65457	3.49869	2.90634
15.3421	3.2872	4.76151	6.03409	4.69427	15.3421	4.21585	5.4866	6.20361	5.30202	15.3421	6.11023	5.94666	5.32211	5.793	15.3421	2.62344	3.28842	2.95593	15.3421	2.54135	2.63901	3.55698	2.91245
15.4028	3.36411	4.65103	6.04309	4.68608	15.4028	4.2778	5.58975	6.43845	5.43533	15.4028	6.33652	5.83374	5.32455	5.8316	15.4028	2.48367	3.22708	2.85537	15.4028	2.6857	2.54044	3.35159	2.85924
15.4637	3.43155	4.82803	6.00937	4.75632	15.4637	4.35715	5.37308	6.45035	5.39353	15.4637	6.3237	5.77942	5.45364	5.85225	15.4637	2.60086	3.3345	2.96768	15.4637	2.65549	2.54074	3.5408	2.91234
15.5249	3.2283	4.80484	5.9639	4.66568	15.5249	4.29184	5.4213	6.38245	5.3652	15.5249	6.14746	5.98038	5.38895	5.83893	15.5249	2.52884	3.37906	2.95395	15.5249	2.54349	2.64267	3.43857	2.87491
15.5863	3.32443	4.68521	6.09238	4.70067	15.5863	4.36783	5.64743	6.30478	5.44001	15.5863	6.23611	5.86472	5.37735	5.82606	15.5863	2.60239	3.27866	2.94053	15.5863	2.53311	2.59964	3.4642	2.86565
15.6479	3.4053	4.81949	6.04614	4.75698	15.6479	4.36295	5.53726	6.31699	5.40573	15.6479	6.2291	5.80109	5.457	5.82906	15.6479	2.52731	3.27652	2.90191	15.6479	2.59201	2.64542	3.45566	2.8977
15.7098	3.26431	4.52316	6.08368	4.62372	15.7098	4.12643	5.51834	6.55685	5.40054	15.7098	6.23627	5.87143	5.38254	5.83008	15.7098	2.63229	3.25851	2.9454	15.7098	2.62436	2.59659	3.45596	2.8923
15.7719	3.41873	4.79935	6.008	4.74203	15.7719	4.24088	5.4985	6.50452	5.41463	15.7719	6.25778	5.86273	5.3389	5.8198	15.7719	2.58224	3.42606	3.00415	15.7719	2.60544	2.51694	3.40012	2.84083
15.8343	3.36014	4.60709	6.04736	4.67153	15.8343	4.42184	5.44785	6.46301	5.44423	15.8343	6.20483	5.82581	5.34012	5.79025	15.8343	2.66983	3.40714	3.03849	15.8343	2.59689	2.6973	3.35129	2.88183
15.8968	3.40286	4.77341	6.29944	4.82524	15.8968	4.44016	5.52933	6.2825	5.41733	15.8968	6.17188	5.92087	5.39291	5.82855	15.8968	2.61734	3.29361	2.95547	15.8968	2.5325	2.67227	3.44864	2.88447
15.9596	3.53195	4.85275	6.05484	4.81318	15.9596	4.38858	5.19089	6.37131	5.31693	15.9596	6.22131	5.81894	5.44327	5.82784	15.9596	2.61765	3.27011	2.94388	15.9596	2.4678	2.60849	3.311	2.79576
16.0227	3.32687	4.69528	6.24435	4.7555	16.0227	4.3895	5.64438	6.31744	5.45044	16.0227	6.30676	5.86639	5.36148	5.84488	16.0227	2.63443	3.38608	3.01025	16.0227	2.55875	2.58102	3.47641	2.87206
16.086	3.27835	4.72885	6.09528	4.70083	16.086	4.39377	5.57388	6.13998	5.36921	16.086	6.05957	5.793	5.41946	5.75734	16.086	2.58652	3.21274	2.89963	16.086	2.68112	2.65305	3.44131	2.92516
16.1495	3.49442	4.83658	6.14716	4.82605	16.1495	4.42093	5.53421	6.52344	5.49286	16.1495	6.23444	5.86823	5.41763	5.8401	16.1495	2.63138	3.22556	2.92847	16.1495	2.62161	2.62344	3.49472	2.91326
16.2133	3.33115	4.66782	6.27274	4.75724	16.2133	4.28848	5.3331	6.23596	5.28585	16.2133	6.3121	5.93246	5.37918	5.87458	16.2133	2.56058	3.34488	2.95273	16.2133	2.53616	2.60361	3.35007	2.82995
16.2773	3.45749	4.80972	6.00952	4.75891	16.2773	4.20731	5.34134	6.39359	5.31408	16.2773	6.24481	5.86319	5.4158	5.84127	16.2773	2.54623	3.42422	2.98522	16.2773	2.72171	2.74582	3.35556	2.94103
16.3416	3.30154	4.75204	5.98419	4.67926	16.3416	4.35043	5.49606	6.3031	5.3832	16.3416	6.21262	5.89554	5.40329	5.83715	16.3416	2.59476	3.25638	2.92557	16.3416	2.59811	2.56638	3.45322	2.87257
16.4061	3.405	4.87442	6.09116	4.79019	16.4061	4.53018	5.56686	6.44302	5.51335	16.4061	6.33316	5.85358	5.34622	5.84432	16.4061	2.60025	3.36288	2.98156	16.4061	2.68661	2.603	3.48038	2.92333
16.4708	3.38181	4.88785	5.90073	4.72346	16.4708	4.48502	5.6282	6.39862	5.50395	16.4708	6.29456	5.88364	5.42191	5.8667	16.4708	2.60574	3.18497	2.89535	16.4708	2.58255	2.60452	3.43094	2.87267
16.5358	3.32565	4.79294	5.99197	4.70352	16.5358	4.44473	5.48233	6.40152	5.44286	16.5358	6.18408	5.76447	5.38406	5.77754	16.5358	2.68265	3.35526	3.01896	16.5358	2.59689	2.69547	3.47397	2.92211
16.6011	3.40683	4.73526	6.08093	4.74101	16.6011	4.51736	5.48752	6.51855	5.50781	16.6011	6.18958	5.88226	5.46585	5.8459	16.6011	2.52823	3.31894	2.92359	16.6011	2.61032	2.65091	3.57346	2.9449
16.6666	3.39005	4.81827	6.33698	4.84843	16.6666	4.20792	5.36972	6.39877	5.32547	16.6666	6.17798	5.93414	5.30746	5.80653	16.6666	2.65793	3.26096	2.95944	16.6666	2.6561	2.59567	3.58444	2.9454
16.7323	3.47733	4.80026	6.39694	4.89151	16.7323	4.36752	5.58212	6.38474	5.44479	16.7323	6.21796	5.97946	5.16922	5.78888	16.7323	2.47147	3.18771	2.82959	16.7323	2.74612	2.69119	3.43948	2.95893
16.7983	3.56644	4.70901	6.0231	4.76618	16.7983	4.42429	5.51376	6.12396	5.354	16.7983	6.26862	5.88196	5.33981	5.83013	16.7983	2.62405	3.3812	3.00263	16.7983	2.56638	2.71561	3.45993	2.91397
16.8646	3.37143	4.80087	6.32156	4.83129	16.8646	4.28879	5.57755	6.3475	5.40461	16.8646	6.15448	5.80841	5.48203	5.81497	16.8646	2.51663	3.24509	2.88086	16.8646	2.59048	2.67776	3.6235	2.96391
16.9311	3.31314	4.77463	6.11694	4.7349	16.9311	4.54269	5.46982	6.58859	5.5337	16.9311	6.25504	5.87997	5.36179	5.83227	16.9311	2.68814	3.36288	3.02551	16.9311	2.64816	2.63229	3.49258	2.92434
16.9978	3.3876	4.76883	6.04187	4.73277	16.9978	4.6022	5.53757	6.3385	5.49276	16.9978	6.31424	5.78354	5.43777	5.84518	16.9978	2.68417	3.44925	3.06671	16.9978	2.58316	2.61581	3.47336	2.89078
17.0648	3.41049	4.84299	6.27029	4.84126	17.0648	4.42917	5.49973	6.34628	5.42506	17.0648	6.31943	5.93384	5.35904	5.87077	17.0648	2.58347	3.23288	2.90817	17.0648	2.58499	2.56454	3.52371	2.89108
17.1321	3.37601	4.74319	6.1734	4.7642	17.1321	4.49203	5.47134	6.33835	5.43391	17.1321	6.26465	5.94559	5.25681	5.82235	17.1321	2.57248	3.26736	2.91992	17.1321	2.62985	2.64175	3.45535	2.90898
17.1996	3.38516	4.66629	6.44165	4.83103	17.1996	4.39377	5.52505	6.46698	5.46193	17.1996	6.22559	5.79117	5.40909	5.80862	17.1996	2.67136	3.39066	3.03101	17.1996	2.59598	2.63046	3.36044	2.86229
17.2674	3.4053	4.65988	6.37909	4.81476	17.2674	4.52133	5.4985	6.3623	5.46071	17.2674	6.19339	5.84778	5.38803	5.80973	17.2674	2.47726	3.36014	2.9187	17.2674	2.50443	2.7034	3.40958	2.87247
17.3354	3.48129	4.85733	6.40808	4.91557	17.3354	4.36447	5.43411	6.36429	5.38762	17.3354	6.27304	5.92239	5.45639	5.88394	17.3354	2.53281	3.35342	2.94311	17.3354	2.58408	2.59262	3.34854	2.84175
17.4037	3.41324	4.67087	6.29196	4.79202	17.4037	4.47617	5.57449	6.50208	5.51758	17.4037	6.22452	5.92438	5.44235	5.86375	17.4037	2.67746	3.33328	3.00537	17.4037	2.59872	2.62802	3.33328	2.85334
17.4723	3.38943	4.74045	5.98251	4.70413	17.4723	4.41452	5.62592	6.61011	5.55018	17.4723	6.24298	5.86914	5.29037	5.80083	17.4723	2.66098	3.28751	2.97424	17.4723	2.60208	2.67624	3.46634	2.91489
17.5411	3.52585	4.65225	5.85632	4.67814	17.5411	4.47311	5.54062	6.70425	5.57266	17.5411	6.31699	5.83054	5.46371	5.87041	17.5411	2.59628	3.25455	2.92542	17.5411	2.57675	2.54532	3.44772	2.8566
17.6102	3.48251	4.65988	6.06796	4.73678	17.6102	4.58664	5.85205	6.41235	5.61701	17.6102	6.3768	5.86166	5.35995	5.86614	17.6102	2.51266	3.3461	2.92938	17.6102	2.5322	2.58652	3.46695	2.86189
17.6795	3.31894	4.74258	6.32553	4.79568	17.6795	4.47586	5.50232	6.38702	5.45507	17.6795	6.40854	5.81528	5.33585	5.85322	17.6795	2.6918	3.28049	2.98615	17.6795	2.61917	2.71744	3.50845	2.94835
17.7491	3.38577	4.86832	6.353	4.86903	17.7491	4.55276	5.40619	6.57959	5.51285	17.7491	6.23901	5.8873	5.26169	5.796	17.7491	2.53738	3.22098	2.87918	17.7491	2.58408	2.72018	3.37662	2.89363
17.819	3.43399	5.02213	6.35117	4.93576	17.819	4.44931	5.57678	6.36032	5.46214	17.819	6.2886	5.85587	5.44144	5.86197	17.819	2.66464	3.3342	2.99942	17.819	2.53067	2.69485	3.46695	2.89749
17.8891	3.4996	4.68277	6.11298	4.76512	17.8891	4.57809	5.58685	6.54251	5.56915	17.8891	6.17188	5.88394	5.41733	5.82438	17.8891	2.55051	3.40866	2.97959	17.8891	2.63779	2.76901	3.4584	2.95507
17.9595	3.50357	4.98398	6.20407	4.89721	17.9595	4.46823	5.50171	6.60172	5.52389	17.9595	6.26602	5.9938	5.3569	5.87224	17.9595	2.65121	3.30063	2.97592	17.9595	2.59445	2.73087	3.41446	2.91326
18.0302	3.39981	4.72122	6.42426	4.84843	18.0302	4.35898	5.45914	6.44028	5.41947	18.0302	6.47659	5.86838	5.45761	5.93419	18.0302	2.63199	3.42209	3.02704	18.0302	2.47665	2.62344	3.5112	2.87043
18.1011	3.24356	4.89761	6.26434	4.80184	18.1011	4.50729	5.6633	6.46988	5.54682	18.1011	6.34521	5.73792	5.50095	5.86136	18.1011	2.56607	3.27621	2.92114	18.1011	2.49557	2.62833	3.48679	2.87023
18.1723	3.48434	4.81613	6.06613	4.78887	18.1723	4.48349	5.6311	6.48132	5.53197	18.1723	6.25809	5.98618	5.42007	5.88811	18.1723	2.57431	3.20084	2.88758	18.1723	2.47757	2.62039	3.37967	2.82588
18.2438	3.43948	4.90585	6.31027	4.8852	18.2438	4.49387	5.47058	6.34583	5.43676	18.2438	6.16669	5.93002	5.32181	5.80617	18.2438	2.51297	3.29605	2.90451	18.2438	2.75101	2.64389	3.58902	2.99464
18.3155	3.5054	4.76608	6.04782	4.7731	18.3155	4.54208	5.65063	6.37238	5.5217	18.3155	6.13968	5.85251	5.43503	5.80907	18.3155	2.53433	3.33084	2.93258	18.3155	2.6326	2.75101	3.45016	2.94459
18.3876	3.57315	4.86832	6.14059	4.86069	18.3876	4.58786	5.56808	6.37924	5.51173	18.3876	6.40701	5.70923	5.38284	5.83303	18.3876	2.61551	3.30887	2.96219	18.3876	2.65671	2.63504	3.54904	2.94693
18.4599	3.67752	4.82254	6.34842	4.94949	18.4599	4.61685	5.44479	6.55426	5.53863	18.4599	6.23657	5.83496	5.49332	5.85495	18.4599	2.54501	3.35129	2.94815	18.4599	2.59018	2.68234	3.423	2.89851
18.5324	3.47549	4.76639	6.41342	4.8851	18.5324	4.66385	5.57236	6.72272	5.65298	18.5324	6.33469	5.88333	5.31906	5.84569	18.5324	2.54562	3.34091	2.94327	18.5324	2.55051	2.69333	3.3934	2.87908
18.6053	3.56277	4.75723	6.27228	4.86409	18.6053	4.61197	5.27008	6.46271	5.44825	18.6053	6.23306	5.92361	5.42221	5.85963	18.6053	2.63962	3.26309	2.95135	18.6053	2.67288	2.62009	3.51089	2.93462
18.6784	3.41354	4.90341	6.39923	4.90539	18.6784	4.49997	5.47775	6.53458	5.5041	18.6784	6.23276	6.01898	5.23392	5.82855	18.6784	2.56821	3.37418	2.97119	18.6784	2.48062	2.63321	3.41171	2.84185
18.7518	3.50082	4.82956	6.23779	4.85606	18.7518	4.38461	5.55847	6.51001	5.48436	18.7518	6.30402	5.86349	5.47409	5.88053	18.7518	2.52762	3.27103	2.89933	18.7518	2.60361	2.6152	3.48068	2.89983
18.8255	3.5466	4.98672	6.20316	4.91216	18.8255	4.50851	5.76004	6.45142	5.57332	18.8255	6.15433	5.99869	5.45731	5.87011	18.8255	2.66373	3.28781	2.97577	18.8255	2.57217	2.70859	3.47641	2.91906
18.8995	3.62534	5.01511	6.16745	4.93597	18.8995	4.66599	5.70145	6.4679	5.61178	18.8995	6.30051	5.9053	5.42038	5.8754	18.8995	2.63229	3.34579	2.98904	18.8995	2.52029	2.61978	3.38547	2.84185
18.9737	3.48465	4.87839	6.27914	4.88073	18.9737	4.64615	5.67612	6.47919	5.60049	18.9737	6.0907	5.76492	5.36087	5.73883	18.9737	2.56851	3.31131	2.93991	18.9737	2.53372	2.68539	3.39127	2.87013
19.0483	3.66287	4.84268	6.35574	4.95376	19.0483	4.65225	5.64667	6.57227	5.62373	19.0483	6.36719	5.85602	5.34958	5.8576	19.0483	2.48795	3.30551	2.89673	19.0483	2.66495	2.64359	3.46878	2.92577
19.1231	3.56735	4.94034	6.34705	4.95158	19.1231	4.43832	5.49591	6.23817	5.3908	19.1231	6.3002	5.93857	5.33798	5.85892	19.1231	2.54044	3.28049	2.91046	19.1231	2.67807	2.59171	3.49503	2.9216
19.1982	3.66501	4.91837	6.37573	4.98637	19.1982	4.61258	5.68329	6.66069	5.65219	19.1982	6.26968	5.85693	5.34561	5.82407	19.1982	2.54593	3.33603	2.94098	19.1982	2.58286	2.67075	3.41202	2.88854
19.2736	3.57101	4.77219	6.01746	4.78689	19.2736	4.47311	5.52139	6.49994	5.49815	19.2736	6.27914	5.84473	5.25528	5.79305	19.2736	2.59933	3.43857	3.01895	19.2736	2.72781	2.67563	3.40469	2.93604
19.3492	3.63449	5.01694	6.21292	4.95478	19.3492	4.55765	5.78491	6.32469	5.55575	19.3492	6.33423	5.89722	5.37491	5.86879	19.3492	2.45895	3.28384	2.8714	19.3492	2.64145	2.57248	3.41568	2.87654
19.4252	3.67477	4.91898	6.23032	4.94136	19.4252	4.53415	5.59647	6.44867	5.52643	19.4252	6.18744	5.89386	5.48782	5.85637	19.4252	2.556	3.30429	2.93014	19.4252	2.57614	2.55783	3.41568	2.84988
19.5014	3.6232	4.95438	6.0936	4.89039	19.5014	4.72153	5.68939	6.50314	5.63802	19.5014	6.17126	5.89844	5.31204	5.79391	19.5014	2.60849	3.34213	2.97531	19.5014	2.54166	2.71164	3.46298	2.90543
19.578	3.63541	4.90829	6.11511	4.88627	19.578	4.6846	5.58502	6.54701	5.60554	19.578	6.22406	5.77042	5.45486	5.81645	19.578	2.67044	3.33054	3.00049	19.578	2.63229	2.66953	3.48007	2.9273
19.6548	3.5704	4.92325	6.32065	4.9381	19.6548	4.54422	5.65063	6.56708	5.58731	19.6548	6.32889	5.9259	5.46188	5.90556	19.6548	2.6207	3.32718	2.97394	19.6548	2.60788	2.75192	3.36777	2.90919
19.7319	3.50143	4.84238	6.50284	4.94888	19.7319	4.64676	5.44006	6.49948	5.52877	19.7319	6.24435	5.76569	5.38193	5.79732	19.7319	2.59476	3.30368	2.94922	19.7319	2.69333	2.61002	3.42331	2.90889
19.8093	3.45901	4.87259	6.08887	4.80682	19.8093	4.49875	5.64056	6.57143	5.57025	19.8093	6.31226	5.84167	5.48508	5.87967	19.8093	2.65915	3.27957	2.96936	19.8093	2.71042	2.68204	3.59177	2.99474
19.8871	3.57407	4.85062	6.05667	4.82712	19.8871	4.4902	5.67673	6.43265	5.53319	19.8871	6.24268	5.79636	5.38193	5.80699	19.8871	2.60635	3.42453	3.01544	19.8871	2.60941	2.6387	3.48068	2.9096
19.9651	3.63113	4.95651	6.38229	4.98998	19.9651	4.2366	5.70404	6.3504	5.43035	19.9651	6.28708	5.88074	5.38284	5.85022	19.9651	2.64297	3.43124	3.0371	19.9651	2.52548	2.57736	3.43307	2.8453
20.0434	3.54996	4.82101	6.2355	4.86882	20.0434	4.60861	5.72296	6.41586	5.58248	20.0434	6.23718	5.91187	5.34042	5.82982	20.0434	2.53769	3.39767	2.96768	20.0434	2.64023	2.63687	3.36716	2.88142
20.122	3.49686	4.88113	6.27838	4.88546	20.122	4.5372	5.61142	6.53641	5.56168	20.122	6.4061	5.77759	5.39932	5.861	20.122	2.6857	3.33389	3.00979	20.122	2.58163	2.63931	3.41324	2.87806
20.2009	3.57101	4.86923	6.35513	4.93179	20.2009	4.61472	5.74173	6.70776	5.68807	20.2009	6.33377	5.8374	5.34164	5.8376	20.2009	2.58713	3.32291	2.95502	20.2009	2.63718	2.71072	3.35983	2.90258
20.2801	3.4285	4.81064	6.22955	4.8229	20.2801	4.39957	5.77164	6.34888	5.5067	20.2801	6.15753	6.09909	5.37033	5.87565	20.2801	2.67197	3.28568	2.97883	20.2801	2.67838	2.73941	3.51181	2.97653
20.3596	3.57101	4.81308	6.14578	4.84329	20.3596	4.53476	5.69229	6.44089	5.55598	20.3596	6.32065	5.79849	5.41672	5.84529	20.3596	2.67563	3.43155	3.05359	20.3596	2.62741	2.7269	3.57712	2.97714
20.4394	3.62473	4.82254	6.28387	4.91038	20.4394	4.62906	5.85602	6.73279	5.73929	20.4394	6.23352	5.74509	5.44052	5.80638	20.4394	2.56821	3.32565	2.94693	20.4394	2.63901	2.62222	3.40286	2.88803
20.5195	3.57925	4.82132	6.28372	4.89476	20.5195	4.45786	5.77148	6.49963	5.57632	20.5195	6.26053	5.93048	5.37155	5.85419	20.5195	2.6268	3.30276	2.96478	20.5195	2.56882	2.73666	3.42178	2.90909
20.5999	3.5582	4.75784	6.39954	4.90519	20.5999	4.57809	5.59357	6.41479	5.52882	20.5999	6.37787	5.72525	5.23453	5.77922	20.5999	2.56241	3.25699	2.9097	20.5999	2.686	2.68204	3.4993	2.95578
20.6807	3.63327	4.92203	6.22116	4.92549	20.6807	4.38187	5.55084	6.36734	5.43335	20.6807	6.31149	5.9285	5.39108	5.87702	20.6807	2.66373	3.37265	3.01819	20.6807	2.55966	2.62772	3.45413	2.8805
20.7617	3.56613	5.01205	6.47156	5.01658	20.7617	4.68185	5.88379	6.61766	5.72777	20.7617	6.21857	5.92606	5.26688	5.80384	20.7617	2.63687	3.24936	2.94311	20.7617	2.60483	2.7272	3.50571	2.94591
20.843	3.58536	4.83353	6.22452	4.88114	20.843	4.48349	5.6015	6.77254	5.61918	20.843	6.22345	5.84076	5.50186	5.85536	20.843	2.58743	3.34152	2.96448	20.843	2.55905	2.6918	3.44833	2.89973
20.9247	3.61008	4.87625	6.17584	4.88739	20.9247	4.56497	5.80505	6.63338	5.6678	20.9247	6.10764	5.80292	5.29648	5.73568	20.9247	2.57492	3.39676	2.98584	20.9247	2.63138	2.66495	3.5051	2.93381
21.0066	3.63022	4.96628	6.09512	4.89721	21.0066	4.65805	5.76721	6.50543	5.64356	21.0066	6.31683	5.85281	5.5098	5.89315	21.0066	2.50137	3.43704	2.96921	21.0066	2.67044	2.64542	3.43887	2.91824
21.0889	3.50571	4.79172	6.54419	4.94721	21.0889	4.6904	5.73318	6.69937	5.70765	21.0889	6.30676	5.97427	5.32242	5.86782	21.0889	2.62833	3.311	2.96966	21.0889	2.64175	2.66312	3.42117	2.90868
21.1715	3.4581	4.92996	6.18683	4.8583	21.1715	4.49173	5.64743	6.50681	5.54866	21.1715	6.26343	5.90225	5.40451	5.85673	21.1715	2.67593	3.43918	3.05755	21.1715	2.60666	2.75894	3.46481	2.94347
21.2544	3.58353	4.92294	6.31287	4.93978	21.2544	4.49234	5.67291	6.69662	5.62062	21.2544	6.27548	5.78415	5.46799	5.84254	21.2544	2.58438	3.246	2.91519	21.2544	2.64053	2.64511	3.50601	2.93055
21.3376	3.59482	5.04745	6.13678	4.92635	21.3376	4.63638	5.90561	6.64413	5.72871	21.3376	6.29364	5.76767	5.57266	5.87799	21.3376	2.60818	3.42758	3.01788	21.3376	2.58316	2.56241	3.52707	2.89088
21.4211	3.53439	4.75754	6.30325	4.86506	21.4211	4.59732	5.64575	6.65367	5.63225	21.4211	6.19629	5.94986	5.43839	5.86151	21.4211	2.59506	3.45291	3.02399	21.4211	2.53403	2.68326	3.4465	2.88793
21.505	3.54782	5.05173	6.41312	5.00422	21.505	4.58328	5.65048	6.67526	5.63634	21.505	6.21231	5.97488	5.43442	5.87387	21.505	2.6619	3.32047	2.99118	21.505	2.60849	2.71988	3.57895	2.96911
21.5891	3.52585	5.16159	6.36841	5.01862	21.5891	4.67392	5.78247	6.42975	5.62871	21.5891	6.11084	5.95581	5.33737	5.80134	21.5891	2.54379	3.21823	2.88101	21.5891	2.77908	2.64267	3.52036	2.9807
21.6736	3.63449	5.01999	6.54312	5.06587	21.6736	4.69467	5.68832	6.61133	5.66477	21.6736	6.28967	5.82993	5.50827	5.87596	21.6736	2.62894	3.2518	2.94037	21.6736	2.66525	2.73941	3.46268	2.95578
21.7584	3.45932	4.97971	6.35193	4.93032	21.7584	4.86618	5.77103	6.69083	5.77601	21.7584	6.12183	6.0054	5.47623	5.86782	21.7584	2.62314	3.38364	3.00339	21.7584	2.50748	2.6619	3.46085	2.87674
21.8436	3.50998	4.99069	6.16943	4.89003	21.8436	4.85184	5.58884	6.70044	5.71371	21.8436	6.259	5.95596	5.51437	5.90978	21.8436	2.65457	3.27744	2.96601	21.8436	2.7272	2.59537	3.45657	2.92638
21.929	3.77609	4.91287	6.48087	5.05661	21.929	4.78561	5.48706	6.77582	5.68283	21.929	6.36215	5.71579	5.46921	5.84905	21.929	2.5975	3.35739	2.97745	21.929	2.64572	2.66922	3.58932	2.96809
22.0148	3.62595	4.93973	6.16943	4.9117	22.0148	4.72763	5.89066	6.52542	5.71457	22.0148	6.20987	5.91705	5.28152	5.80281	22.0148	2.62375	3.37051	2.99713	22.0148	2.65427	2.66281	3.45505	2.92404
22.1009	3.64639	4.92874	6.48224	5.01912	22.1009	4.74747	5.55298	6.64291	5.64779	22.1009	6.22055	5.93552	5.28183	5.81263	22.1009	2.7272	3.33237	3.02978	22.1009	2.60452	2.6741	3.49228	2.92363
22.1874	3.51456	4.84726	6.18317	4.84833	22.1874	4.7789	5.75317	6.558	5.69669	22.1874	6.40045	5.92087	5.39688	5.90607	22.1874	2.64938	3.41721	3.03329	22.1874	2.62192	2.77542	3.57498	2.99077
22.2741	3.67508	4.96292	6.35239	4.9968	22.2741	4.78622	5.6897	6.70708	5.72767	22.2741	6.30325	5.82138	5.45975	5.86146	22.2741	2.50534	3.23288	2.86911	22.2741	2.50565	2.67288	3.52859	2.90237
22.3612	3.60825	4.89059	6.23566	4.9115	22.3612	4.68216	5.82458	6.47842	5.66172	22.3612	6.19461	5.89294	5.47043	5.85266	22.3612	2.58987	3.40103	2.99545	22.3612	2.6683	2.71255	3.38242	2.92109
22.4487	3.60336	5.02945	6.37817	5.00366	22.4487	4.78073	5.72998	6.67442	5.72838	22.4487	6.26419	5.76828	5.5574	5.86329	22.4487	2.55325	3.38852	2.97088	22.4487	2.69943	2.75314	3.54111	2.99789
22.5364	3.63724	4.91592	6.42517	4.99278	22.5364	4.75723	5.74402	6.60866	5.7033	22.5364	6.22421	6.01151	5.41214	5.88262	22.5364	2.61307	3.36868	2.99087	22.5364	2.66769	2.715	3.49747	2.96005
22.6245	3.50845	5.08377	6.32553	4.97258	22.6245	4.72824	5.89447	6.65276	5.75849	22.6245	6.25061	5.85449	5.46249	5.85586	22.6245	2.60971	3.30978	2.95974	22.6245	2.66708	2.70981	3.51425	2.96371
22.7129	3.70071	4.86099	6.29395	4.95188	22.7129	4.70322	5.82855	6.74706	5.75961	22.7129	6.28021	5.83572	5.4921	5.86934	22.7129	2.58987	3.3461	2.96798	22.7129	2.60483	2.64023	3.50845	2.91784
22.8017	3.66257	5.06271	6.58371	5.103	22.8017	4.72977	5.77667	6.81366	5.77337	22.8017	6.16028	5.82214	5.43777	5.80673	22.8017	2.61398	3.30826	2.96112	22.8017	2.77115	2.66647	3.43155	2.95639
22.8908	3.64212	4.95041	6.31516	4.96923	22.8908	4.80606	5.74646	6.63712	5.72988	22.8908	6.32034	5.6871	5.47195	5.82646	22.8908	2.59811	3.31894	2.95852	22.8908	2.54501	2.72507	3.46207	2.91072
22.9803	3.72604	5.1033	6.66489	5.16474	22.9803	4.767	5.81573	6.51573	5.69949	22.9803	6.129	5.85373	5.40512	5.79595	22.9803	2.55417	3.48831	3.02124	22.9803	2.68204	2.64816	3.62686	2.98569
23.07	3.6528	5.09781	6.3559	5.0355	23.07	4.65652	5.8078	6.5097	5.65801	23.07	6.42654	5.9375	5.41214	5.92539	23.07	2.66891	3.36349	3.0162	23.07	2.57034	2.67899	3.45993	2.90309
23.1602	3.70041	5.09445	6.29974	5.03153	23.1602	4.62448	5.8374	6.76331	5.74173	23.1602	6.39114	5.96924	5.4155	5.92529	23.1602	2.53372	3.42484	2.97928	23.1602	2.56973	2.65701	3.47519	2.90064
23.2507	3.81332	5.04105	6.51489	5.12309	23.2507	4.74075	5.81482	6.51558	5.69038	23.2507	6.23505	5.94971	5.5574	5.91405	23.2507	2.65915	3.37692	3.01804	23.2507	2.62436	2.60696	3.43185	2.88772
23.3415	3.70041	5.08194	6.7041	5.16215	23.3415	4.94278	5.8493	6.64101	5.81103	23.3415	6.34048	5.86227	5.42007	5.87427	23.3415	2.65274	3.41354	3.03314	23.3415	2.62589	2.79404	3.42606	2.94866
23.4326	3.70346	4.99191	6.51917	5.07151	23.4326	4.62418	5.62378	6.27586	5.50794	23.4326	6.31744	5.78888	5.56961	5.89198	23.4326	2.58835	3.45932	3.02384	23.4326	2.53403	2.66983	3.68423	2.9627
23.5241	3.66867	4.879	6.49536	5.01434	23.5241	4.68124	5.7785	6.47209	5.64394	23.5241	6.30417	5.87036	5.45395	5.87616	23.5241	2.57736	3.31253	2.94495	23.5241	2.5856	2.66556	3.3876	2.87959
23.616	3.66531	5.17868	6.41129	5.08509	23.616	4.73648	5.83847	6.46103	5.67866	23.616	6.33789	5.88135	5.38651	5.86858	23.616	2.56516	3.33725	2.9512	23.616	2.62985	2.69577	3.42178	2.9158
23.7082	3.59238	4.88968	6.42075	4.9676	23.7082	4.82437	5.84488	6.58516	5.75147	23.7082	6.32965	5.90439	5.38589	5.87331	23.7082	2.62955	3.35098	2.99026	23.7082	2.61917	2.66464	3.47794	2.92058
23.8008	3.72391	5.18478	6.4534	5.1207	23.8008	4.72458	5.73181	6.58859	5.68166	23.8008	6.18332	6.00784	5.35324	5.84813	23.8008	2.73666	3.40378	3.07022	23.8008	2.73117	2.70035	3.49838	2.97663
23.8937	3.46634	5.06332	6.25397	4.92788	23.8937	4.78592	5.7341	6.94214	5.82072	23.8937	6.18866	5.75668	5.53207	5.8258	23.8937	2.72232	3.36349	3.04291	23.8937	2.68906	2.67563	3.4639	2.94286
23.9869	3.6113	5.103	6.36383	5.02604	23.9869	4.6315	5.69214	6.40137	5.575	23.9869	6.16425	5.849	5.33249	5.78191	23.9869	2.60971	3.35831	2.98401	23.9869	2.68204	2.57004	3.45749	2.90319
24.0805	3.77426	5.06821	6.26328	5.03525	24.0805	4.82407	5.86792	6.64185	5.77795	24.0805	6.36978	5.97687	5.46921	5.93862	24.0805	2.57736	3.39615	2.98676	24.0805	2.5972	2.66129	3.33359	2.86403
24.1745	3.52493	5.19638	6.49109	5.0708	24.1745	4.72214	5.88516	6.76857	5.79196	24.1745	6.18683	5.86136	5.44754	5.83191	24.1745	2.7092	3.31802	3.01361	24.1745	2.71927	2.64389	3.44162	2.93493
24.2689	3.64426	5.02396	6.37695	5.01506	24.2689	4.69925	5.8136	6.65207	5.72164	24.2689	6.22986	5.90012	5.36484	5.83161	24.2689	2.70187	3.4523	3.07709	24.2689	2.64389	2.66586	3.49167	2.93381
24.3636	3.67142	5.0322	6.32233	5.00865	24.3636	4.76028	5.76477	6.63605	5.72037	24.3636	6.27136	5.87601	5.47562	5.87433	24.3636	2.64053	3.31161	2.97607	24.3636	2.55905	2.68021	3.5054	2.91489
24.4586	3.62839	5.0209	6.59912	5.0828	24.4586	4.89975	5.90988	6.77757	5.8624	24.4586	6.24222	5.96924	5.32913	5.84686	24.4586	2.60422	3.37997	2.99209	24.4586	2.58469	2.7626	3.46329	2.93686
24.554	3.71201	4.79446	6.45203	4.98617	24.554	4.54269	5.78125	6.71227	5.67874	24.554	6.26724	5.91309	5.48111	5.88715	24.554	2.57736	3.40256	2.98996	24.554	2.6033	2.67288	3.47366	2.91661
24.6498	3.76144	5.10086	6.2825	5.04827	24.6498	4.78561	5.7782	6.80962	5.79114	24.6498	6.17706	5.84213	5.34225	5.78715	24.6498	2.63046	3.41293	3.02169	24.6498	2.57736	2.68112	3.54172	2.9334
24.746	3.77182	4.9205	6.2709	4.98774	24.746	4.78348	5.71609	6.59889	5.69949	24.746	6.29593	5.94467	5.35324	5.86461	24.746	2.66403	3.39706	3.03055	24.746	2.55295	2.71713	3.37479	2.88162
24.8425	3.62228	5.04044	6.37405	5.01226	24.8425	4.98093	5.81924	6.69395	5.83137	24.8425	6.35406	5.90363	5.41092	5.88954	24.8425	2.75833	3.23166	2.995	24.8425	2.64206	2.61307	3.50266	2.91926
24.9393	3.60825	5.12833	6.56738	5.10132	24.9393	4.84177	5.77591	6.90811	5.84193	24.9393	6.38245	5.77637	5.42953	5.86278	24.9393	2.6564	3.23868	2.94754	24.9393	2.74826	2.60635	3.57803	2.97755
25.0366	3.66653	5.09171	6.51245	5.09023	25.0366	4.83047	5.79346	6.75865	5.79419	25.0366	6.32111	5.88409	5.44144	5.88221	25.0366	2.6796	3.35648	3.01804	25.0366	2.65793	2.66953	3.48129	2.93625
25.1342	3.70621	5.09232	6.61209	5.13687	25.1342	4.89914	6.06964	6.81244	5.92707	25.1342	6.1702	5.84366	5.42465	5.81284	25.1342	2.71896	3.3696	3.04428	25.1342	2.64603	2.80136	3.44223	2.96321
25.2322	3.79288	4.88571	6.43188	5.03682	25.2322	4.92691	5.71335	6.7408	5.79369	25.2322	6.3652	5.83603	5.43533	5.87885	25.2322	2.72476	3.39096	3.05786	25.2322	2.59506	2.61307	3.46481	2.89098
25.3305	3.57681	5.02853	6.24954	4.95163	25.3305	4.84818	5.77667	6.54388	5.72291	25.3305	6.29837	5.8136	5.43747	5.84981	25.3305	2.71957	3.27255	2.99606	25.3305	2.60056	2.76962	3.46878	2.94632
25.4293	3.69583	4.90494	6.54327	5.04801	25.4293	4.82162	5.63385	6.83594	5.7638	25.4293	6.34949	5.9552	5.30624	5.87031	25.4293	2.50931	3.31345	2.91138	25.4293	2.61887	2.73148	3.48618	2.94551
25.5284	3.72665	5.12253	6.33011	5.05976	25.5284	4.97726	5.76492	6.74332	5.8285	25.5284	6.28281	6.05759	5.38223	5.90754	25.5284	2.63931	3.43735	3.03833	25.5284	2.64542	2.68234	3.58841	2.97206
25.6279	3.75961	4.9791	6.51382	5.08418	25.6279	5.02975	5.89661	6.86211	5.92949	25.6279	6.19461	5.90286	5.49545	5.86431	25.6279	2.64572	3.41019	3.02795	25.6279	2.62222	2.78244	3.48557	2.96341
25.7278	3.63968	5.2446	6.61514	5.16647	25.7278	4.87747	5.96085	6.80794	5.88209	25.7278	6.194	5.88242	5.41428	5.83023	25.7278	2.6506	3.27286	2.96173	25.7278	2.6088	2.78	3.4758	2.95487
25.828	3.67874	5.0621	6.34781	5.02955	25.828	4.81796	5.91934	6.57379	5.77036	25.828	6.29883	5.90317	5.48996	5.89732	25.828	2.67929	3.50174	3.09051	25.828	2.65762	2.59567	3.45078	2.90136
25.9286	3.64151	5.01816	6.55243	5.0707	25.9286	4.8085	5.82138	6.68304	5.77097	25.9286	6.28845	6.01486	5.44693	5.91675	25.9286	2.62985	3.44833	3.03909	25.9286	2.64114	2.73483	3.44131	2.93909
26.0296	3.8063	5.05112	6.29929	5.05224	26.0296	4.9086	5.93567	6.76537	5.86988	26.0296	6.25381	6.04248	5.32272	5.873	26.0296	2.62863	3.43918	3.0339	26.0296	2.63016	2.6152	3.42422	2.88986
26.131	3.9183	4.79996	6.30096	5.00641	26.131	4.92386	5.64285	6.68457	5.75043	26.131	6.32843	5.9346	5.45059	5.90454	26.131	2.64999	3.32535	2.98767	26.131	2.64389	2.72354	3.53256	2.96666
26.2328	3.64853	5.02243	6.56464	5.07853	26.2328	5.10941	6.13434	6.75758	6.00044	26.2328	6.33331	5.90378	5.38071	5.8726	26.2328	2.5795	3.25272	2.91611	26.2328	2.71347	2.65579	3.43246	2.93391
26.335	3.73184	5.03189	6.32553	5.02975	26.335	4.80026	6.07071	6.89674	5.92257	26.335	6.1937	5.9375	5.3624	5.8312	26.335	2.58774	3.48953	3.03864	26.335	2.73148	2.56607	3.5347	2.94408
26.4375	3.79776	4.91592	6.4505	5.05473	26.4375	4.8674	5.86731	6.55617	5.76363	26.4375	6.28189	5.858	5.43045	5.85678	26.4375	2.61185	3.37936	2.99561	26.4375	2.57584	2.66647	3.40652	2.88294
26.5405	3.59848	5.12131	6.18774	4.96918	26.5405	4.77737	5.79514	6.86783	5.81345	26.5405	6.16302	5.746	5.3862	5.76507	26.5405	2.67746	3.44772	3.06259	26.5405	2.59903	2.75375	3.47977	2.94418
26.6438	3.84842	5.03067	6.59409	5.15773	26.6438	4.81583	5.96481	6.83418	5.87161	26.6438	6.14258	5.95932	5.4628	5.8549	26.6438	2.62802	3.311	2.96951	26.6438	2.71439	2.59567	3.37692	2.89566
26.7476	3.77853	5.06393	6.55823	5.13356	26.7476	4.96872	5.73105	6.74683	5.81553	26.7476	6.39862	5.92773	5.36667	5.89767	26.7476	2.65945	3.34091	3.00018	26.7476	2.58347	2.69791	3.5408	2.94073
26.8517	3.6058	5.14084	6.42929	5.05864	26.8517	4.99771	5.89172	6.97464	5.95469	26.8517	6.29105	6.04309	5.35507	5.8964	26.8517	2.71103	3.3223	3.01666	26.8517	2.56912	2.69669	3.41141	2.89241
26.9562	3.76633	4.99985	6.35635	5.04084	26.9562	4.95621	6.0498	6.83769	5.9479	26.9562	6.40259	5.8078	5.47806	5.89615	26.9562	2.67197	3.33542	3.0037	26.9562	2.73453	2.74429	3.54721	3.00868
27.0612	3.67416	5.02487	6.59302	5.09735	27.0612	4.80637	5.86166	6.51649	5.72817	27.0612	6.22772	5.87234	5.37582	5.82529	27.0612	2.6976	3.45016	3.07388	27.0612	2.59537	2.82761	3.50235	2.97511
27.1665	3.78891	5.10422	6.56082	5.15132	27.1665	4.93423	5.83145	7.00905	5.92491	27.1665	6.30188	5.87234	5.37796	5.85073	27.1665	2.69516	3.42209	3.05863	27.1665	2.75345	2.78091	3.59482	3.04306
27.2722	3.7941	5.05081	6.56754	5.13748	27.2722	4.88876	5.99533	6.79016	5.89142	27.2722	6.21292	5.73578	5.4213	5.79	27.2722	2.56393	3.43491	2.99942	27.2722	2.73605	2.66525	3.48373	2.96168
27.3783	3.76205	5.08255	6.60477	5.14979	27.3783	4.98856	5.94254	6.69388	5.87499	27.3783	6.19797	5.83328	5.40024	5.8105	27.3783	2.70981	3.36319	3.0365	27.3783	2.63168	2.65335	3.51517	2.9334
27.4849	3.86917	5.05234	6.31668	5.0794	27.4849	4.78928	5.90988	6.82663	5.84193	27.4849	6.41251	5.89523	5.33096	5.87957	27.4849	2.76657	3.48373	3.12515	27.4849	2.55783	2.76047	3.5051	2.94113
27.5918	3.74802	5.32059	6.35544	5.14135	27.5918	4.90921	6.00662	6.90445	5.94009	27.5918	6.36551	5.93643	5.46402	5.92199	27.5918	2.75711	3.40958	3.08335	27.5918	2.59933	2.72537	3.42972	2.91814
27.6992	3.85147	4.96811	6.26251	5.02736	27.6992	4.73251	5.88058	7.08252	5.89854	27.6992	6.27365	5.923	5.43503	5.87723	27.6992	2.52853	3.35495	2.94174	27.6992	2.68539	2.6976	3.46573	2.94957
27.8069	3.87619	5.14511	6.48392	5.16841	27.8069	5.02243	5.79361	6.93062	5.91555	27.8069	6.16898	5.90225	5.50858	5.85994	27.8069	2.59232	3.36349	2.9779	27.8069	2.57187	2.71133	3.58994	2.95771
27.9151	3.90762	5.26108	6.48071	5.21647	27.9151	4.95926	6.15402	6.82098	5.97809	27.9151	6.23032	5.83939	5.4747	5.84814	27.9151	2.65152	3.36807	3.00979	27.9151	2.68661	2.73239	3.56644	2.99515
28.0236	3.75778	5.03708	6.6301	5.14165	28.0236	5.00137	5.93704	6.82289	5.92043	28.0236	6.40854	5.85922	5.49393	5.92056	28.0236	2.62955	3.34915	2.98935	28.0236	2.63901	2.67929	3.39645	2.90492
28.1326	3.86124	5.21652	6.42441	5.16739	28.1326	5.04074	5.99564	6.80786	5.94808	28.1326	6.31058	5.85724	5.3981	5.85531	28.1326	2.69089	3.5228	3.10684	28.1326	2.73026	2.8093	3.60794	3.04917
28.2421	3.79135	5.06638	6.32004	5.05926	28.2421	4.81979	5.87112	6.65413	5.78168	28.2421	6.21658	5.78903	5.35294	5.78618	28.2421	2.70432	3.46573	3.08502	28.2421	2.81143	2.65121	3.51822	2.99362
28.3519	3.87802	5.01968	6.54938	5.14903	28.3519	4.96567	6.07986	6.78146	5.94233	28.3519	6.28494	5.95261	5.52139	5.91965	28.3519	2.6326	3.36777	3.00019	28.3519	2.70523	2.71866	3.38364	2.93584
28.4621	3.8707	5.09598	6.427	5.13123	28.4621	4.9498	5.97397	6.59592	5.8399	28.4621	6.36307	5.90027	5.35172	5.87169	28.4621	2.61795	3.38486	3.00141	28.4621	2.66647	2.91428	3.41385	2.9982
28.5728	3.70743	5.16861	6.65207	5.17604	28.5728	4.9913	6.01364	6.97891	5.99462	28.5728	6.28311	5.77362	5.34836	5.8017	28.5728	2.63748	3.29391	2.9657	28.5728	2.57004	2.6857	3.56705	2.94093
28.6838	3.91006	5.2919	6.6272	5.27639	28.6838	5.16617	6.01196	7.10495	6.09436	28.6838	6.24222	5.85281	5.50583	5.86695	28.6838	2.60147	3.31284	2.95716	28.6838	2.71744	2.73514	3.47092	2.9745
28.7953	3.78525	5.23209	6.82541	5.28092	28.7953	4.72916	6.23398	6.79192	5.91835	28.7953	6.35757	5.8548	5.39291	5.86843	28.7953	2.59933	3.37692	2.98813	28.7953	2.53922	2.80167	3.46237	2.93442
28.9073	3.69278	5.16068	6.32393	5.05913	28.9073	4.9614	5.93109	6.89575	5.92941	28.9073	6.1908	6.02737	5.46219	5.89345	28.9073	2.69699	3.41629	3.05664	28.9073	2.65366	2.82089	3.54904	3.00786
29.0196	3.75992	5.01114	6.16158	4.97755	29.0196	4.85916	6.026	6.92642	5.93719	29.0196	6.2355	5.93552	5.39963	5.85688	29.0196	2.63596	3.40317	3.01957	29.0196	2.73605	2.75558	3.43674	2.97612
29.1324	3.76022	5.09171	6.46881	5.10691	29.1324	4.91898	5.95459	6.83762	5.90373	29.1324	6.30768	5.85312	5.44205	5.86762	29.1324	2.6741	3.31192	2.99301	29.1324	2.68814	2.7446	3.5173	2.98335
29.2456	3.91556	5.12985	6.65764	5.23435	29.2456	5.04745	6.10703	6.79909	5.98452	29.2456	6.05316	5.92682	5.42801	5.80266	29.2456	2.68784	3.51639	3.10211	29.2456	2.69608	2.71561	3.51669	2.97613
29.3593	3.86368	5.16495	6.62651	5.21838	29.3593	5.06241	5.98633	6.85265	5.96713	29.3593	6.32813	5.78644	5.44937	5.85465	29.3593	2.61398	3.37387	2.99392	29.3593	2.66647	2.69241	3.5939	2.98426
29.4733	3.77304	5.1207	6.39519	5.09631	29.4733	4.95438	6.02676	7.11494	6.03203	29.4733	6.21384	5.89722	5.41489	5.84198	29.4733	2.63565	3.41263	3.02414	29.4733	2.66403	2.70279	3.53012	2.96565
29.5879	3.72604	5.05966	6.58714	5.12428	29.5879	5.0563	6.11496	6.81587	5.99571	29.5879	6.47171	5.90729	5.53574	5.97158	29.5879	2.77176	3.46542	3.11859	29.5879	2.67166	2.66983	3.60367	2.98172
29.7028	3.8475	5.16983	6.63261	5.21665	29.7028	4.92569	6.02402	6.6629	5.87087	29.7028	6.16562	5.90851	5.44785	5.84066	29.7028	2.71744	3.40042	3.05893	29.7028	2.73056	2.69669	3.5228	2.98335
29.8182	3.76511	5.14603	6.56403	5.15839	29.8182	4.91898	6.21201	6.62994	5.92031	29.8182	6.38611	5.9024	5.49545	5.92799	29.8182	2.67593	3.36411	3.02002	29.8182	2.71011	2.68417	3.51395	2.96941
29.934	3.82034	5.32944	6.51459	5.22146	29.934	4.92203	6.09009	6.9883	6.00014	29.934	6.27213	5.82306	5.46555	5.85358	29.934	2.69089	3.32291	3.0069	29.934	2.62314	2.69028	3.45901	2.92414
30.0503	3.69736	5.26382	6.29807	5.08642	30.0503	5.03433	5.96481	6.91696	5.97203	30.0503	6.19339	5.91568	5.49088	5.86665	30.0503	2.59933	3.33023	2.96478	30.0503	2.60727	2.65488	3.64578	2.96931
30.167	3.9772	5.22324	6.58676	5.2624	30.167	5.2858	6.05072	7.08595	6.14082	30.167	6.26877	5.97031	5.42313	5.8874	30.167	2.71164	3.50021	3.10593	30.167	2.67746	2.60696	3.43948	2.90797
30.2841	3.90732	4.89761	6.59599	5.13364	30.2841	4.93423	5.97519	6.91238	5.9406	30.2841	6.16196	5.7338	5.42404	5.77327	30.2841	2.76749	3.37387	3.07068	30.2841	2.66495	2.61887	3.47092	2.91825
30.4017	3.98819	5.25406	6.59279	5.27835	30.4017	5.11154	5.96024	6.9162	5.99599	30.4017	6.28479	5.86823	5.45456	5.86919	30.4017	2.6445	3.4108	3.02765	30.4017	2.59109	2.71164	3.61282	2.97185
30.5198	3.84232	5.29312	6.56525	5.23356	30.5198	4.9205	6.11206	6.75598	5.92951	30.5198	6.34735	5.9903	5.41092	5.91619	30.5198	2.63687	3.35587	2.99637	30.5198	2.72964	2.65335	3.64548	3.00949
30.6383	3.93692	5.13107	6.5284	5.1988	30.6383	5.19669	6.05316	7.10991	6.11992	30.6383	6.21384	5.81955	5.44968	5.82769	30.6383	2.668	3.29208	2.98004	30.6383	2.67746	2.64297	3.45261	2.92435
30.7572	3.92624	5.06485	6.49963	5.16357	30.7572	5.1326	5.89935	6.68053	5.90416	30.7572	6.26877	5.88333	5.36392	5.83867	30.7572	2.72598	3.40378	3.06488	30.7572	2.71591	2.67105	3.46634	2.9511
30.8766	3.83438	5.24826	6.55563	5.21276	30.8766	5.07004	6.19751	7.1476	6.13838	30.8766	6.22452	5.88547	5.44479	5.85159	30.8766	2.64999	3.37936	3.01467	30.8766	2.69852	2.76627	3.54446	3.00308
30.9965	3.83469	5.17227	6.56013	5.18903	30.9965	5.10788	6.25565	6.94504	6.10286	30.9965	6.32416	5.85022	5.4097	5.86136	30.9965	2.72659	3.48648	3.10654	30.9965	2.59048	2.68509	3.55576	2.94378
31.1168	3.99307	5.3157	6.58516	5.29798	31.1168	5.14664	6.09863	6.99135	6.07887	31.1168	6.194	5.90363	5.44571	5.84778	31.1168	2.67197	3.33572	3.00385	31.1168	2.73361	2.70767	3.54996	2.99708
31.2375	3.78922	5.26352	6.69266	5.24847	31.2375	5.11887	6.19324	6.86661	6.05957	31.2375	6.40594	5.84061	5.31998	5.85551	31.2375	2.66312	3.37784	3.02048	31.2375	2.61917	2.62131	3.44559	2.89536
31.3588	4.05624	5.18753	6.68648	5.31008	31.3588	5.19302	6.28128	6.82861	6.10097	31.3588	6.36887	5.82947	5.46768	5.88867	31.3588	2.75406	3.45749	3.10577	31.3588	2.63351	2.75558	3.45078	2.94662
31.4804	3.96255	5.11185	6.89644	5.32361	31.4804	5.06027	6.06461	6.82686	5.98391	31.4804	6.24451	5.84641	5.37369	5.82154	31.4804	2.70126	3.36624	3.03375	31.4804	2.67197	2.6442	3.54141	2.95253
31.6026	3.95401	5.27145	6.67503	5.30016	31.6026	5.10666	5.93948	7.07283	6.03966	31.6026	6.21826	5.86594	5.47897	5.85439	31.6026	2.67349	3.42117	3.04733	31.6026	2.71622	2.64359	3.45963	2.93981
31.7252	3.92563	5.29129	6.68434	5.30042	31.7252	5.06882	6.17477	6.78459	6.00939	31.7252	6.21689	5.91797	5.35904	5.8313	31.7252	2.65244	3.46817	3.06031	31.7252	2.70279	2.84866	3.48251	3.01132
31.8483	3.7529	5.28	6.36292	5.13194	31.8483	5.05081	5.99777	6.95305	6.00054	31.8483	6.40335	5.86456	5.40604	5.89132	31.8483	2.76901	3.37662	3.07282	31.8483	2.6503	2.75467	3.60977	3.00491
31.9719	3.93234	5.30197	6.67595	5.30342	31.9719	5.08591	6.01425	6.90887	6.00301	31.9719	6.21994	6.06384	5.39749	5.89376	31.9719	2.76138	3.4404	3.10089	31.9719	2.6741	2.7626	3.65799	3.03156
32.0959	3.8652	5.17197	6.4933	5.17682	32.0959	5.10117	6.11511	7.08305	6.09978	32.0959	6.30066	5.88959	5.44937	5.87987	32.0959	2.64084	3.44223	3.04153	32.0959	2.69638	2.7327	3.65189	3.02699
32.2204	3.92838	5.22446	6.71944	5.29076	32.2204	5.27786	6.0527	6.88507	6.07188	32.2204	6.3446	5.80322	5.49088	5.87957	32.2204	2.80441	3.45963	3.13202	32.2204	2.72354	2.74185	3.47672	2.9807
32.3453	3.83072	5.33981	6.58401	5.25151	32.3453	5.24277	5.84305	7.0224	6.03607	32.3453	6.27731	5.85358	5.40329	5.84473	32.3453	2.63412	3.35434	2.99423	32.3453	2.66098	2.76047	3.49319	2.97155
32.4708	3.81149	5.11765	6.6967	5.20861	32.4708	5.03464	5.95459	6.72646	5.90523	32.4708	6.15173	5.85068	5.50003	5.83415	32.4708	2.69363	3.39523	3.04443	32.4708	2.621	2.68326	3.65494	2.9864
32.5967	3.83041	5.2269	6.75735	5.27155	32.5967	5.19882	6.28464	6.84082	6.10809	32.5967	6.31363	5.85098	5.45364	5.87275	32.5967	2.63077	3.44345	3.03711	32.5967	2.69363	2.80197	3.59512	3.03024
32.7231	3.89542	5.43259	6.46988	5.26596	32.7231	4.95926	6.05713	6.99951	6.0053	32.7231	6.28632	5.8371	5.39383	5.83908	32.7231	2.72873	3.39218	3.06046	32.7231	2.62222	2.70584	3.50052	2.94286
32.85	3.94211	5.28671	6.48453	5.23778	32.85	5.18845	5.90088	6.84647	5.9786	32.85	6.32767	5.89584	5.46371	5.89574	32.85	2.61551	3.3107	2.96311	32.85	2.56851	2.82516	3.49594	2.9632
32.9774	4.00925	5.27237	6.5947	5.29211	32.9774	5.1918	6.09055	7.127	6.13645	32.9774	6.1528	6.03638	5.42221	5.87046	32.9774	2.67105	3.3992	3.03512	32.9774	2.67776	2.75589	3.50357	2.97907
33.1052	3.97171	5.42526	6.47438	5.29045	33.1052	5.1506	6.11923	6.88217	6.05067	33.1052	6.3147	5.85831	5.42496	5.86599	33.1052	2.65854	3.3931	3.02582	33.1052	2.76993	2.71103	3.50723	2.99606
33.2336	3.78525	5.26993	6.69342	5.24953	33.2336	5.21774	6.1969	6.95709	6.12391	33.2336	6.3385	5.91187	5.40115	5.88384	33.2336	2.68631	3.43307	3.05969	33.2336	2.67532	2.6738	3.5228	2.95731
33.3624	4.0184	5.24704	6.53595	5.26713	33.3624	5.12558	6.10336	7.12341	6.11745	33.3624	6.11877	6.00784	5.457	5.8612	33.3624	2.73544	3.43796	3.0867	33.3624	2.67105	2.78732	3.52737	2.99525
33.4917	3.88443	5.35294	6.77742	5.33826	33.4917	5.19455	6.2384	6.81061	6.08119	33.4917	6.29242	5.7843	5.42038	5.83237	33.4917	2.68539	3.42422	3.0548	33.4917	2.77267	2.79678	3.65524	3.0749
33.6215	3.90396	5.24033	6.56784	5.23738	33.6215	5.21225	6.1882	6.90727	6.10257	33.6215	6.17462	5.79529	5.41702	5.79564	33.6215	2.77359	3.52768	3.15064	33.6215	2.78427	2.69455	3.46817	2.98233
33.7518	3.8298	5.08286	6.502	5.13822	33.7518	5.11673	5.93903	6.84074	5.9655	33.7518	6.19736	5.7486	5.34256	5.76284	33.7518	2.66769	3.24356	2.95562	33.7518	2.71439	2.67532	3.63144	3.00705
33.8826	3.80844	5.32852	6.4962	5.21105	33.8826	5.19913	6.54861	6.97128	6.23967	33.8826	6.43326	5.86334	5.3685	5.88837	33.8826	2.68478	3.41629	3.05053	33.8826	2.55661	2.74429	3.56461	2.95517
34.0139	4.12338	5.25833	6.57692	5.31954	34.0139	4.9791	6.16013	6.99249	6.04391	34.0139	6.41281	5.86014	5.40268	5.89188	34.0139	2.66861	3.3577	3.01316	34.0139	2.7211	2.8212	3.5524	3.03157
34.1457	3.93936	5.12314	6.71326	5.25859	34.1457	5.25833	6.28052	7.05368	6.19751	34.1457	6.43433	5.91736	5.48813	5.94661	34.1457	2.74277	3.47763	3.1102	34.1457	2.67471	2.66403	3.52005	2.95293
34.278	3.85818	5.22598	6.47743	5.1872	34.278	5.40756	6.19522	6.93024	6.17767	34.278	6.36597	5.98541	5.4393	5.93023	34.278	2.71042	3.45413	3.08228	34.278	2.66251	2.81296	3.47183	2.98243
34.4108	3.84659	5.2037	6.62796	5.22608	34.4108	5.26962	6.18088	7.18536	6.21195	34.4108	6.19873	5.87296	5.4454	5.83903	34.4108	2.59842	3.39462	2.99652	34.4108	2.75131	2.75192	3.5228	3.00868
34.5441	4.11636	5.18356	6.81656	5.37216	34.5441	5.23788	6.15173	6.88881	6.09281	34.5441	6.22147	5.92285	5.34164	5.82865	34.5441	2.7153	3.44284	3.07907	34.5441	2.77054	2.66159	3.57498	3.00237
34.678	3.83194	5.16495	6.60851	5.2018	34.678	5.20798	6.18805	7.07947	6.1585	34.678	6.32126	6.0701	5.37186	5.92107	34.678	2.79526	3.47153	3.1334	34.678	2.69699	2.85324	3.43643	2.99555
34.8123	3.97659	5.13565	6.96571	5.35932	34.8123	5.1265	6.13083	6.99883	6.08539	34.8123	6.30737	5.95093	5.48569	5.91466	34.8123	2.72049	3.26035	2.99042	34.8123	2.62192	2.74551	3.45993	2.94245
34.9471	3.99094	5.3923	6.72005	5.36776	34.9471	5.31387	6.17615	6.97014	6.15339	34.9471	6.31577	5.84946	5.36331	5.84285	34.9471	2.62039	3.41019	3.01529	34.9471	2.733	2.77878	3.51791	3.0099
35.0825	3.90823	5.36362	6.7067	5.32618	35.0825	5.21622	6.04584	6.8988	6.05362	35.0825	6.30646	5.72357	5.46097	5.83033	35.0825	2.64816	3.42239	3.03527	35.0825	2.64572	2.82303	3.56186	3.0102
35.2183	3.83591	5.16312	6.9268	5.30861	35.2183	5.26596	6.15021	7.18132	6.19916	35.2183	6.43799	5.82077	5.44205	5.90027	35.2183	2.66922	3.42728	3.04825	35.2183	2.75833	2.7739	3.4877	3.00664
35.3547	4.00253	5.11246	6.77856	5.29785	35.3547	5.40939	6.23077	6.87012	6.17009	35.3547	6.18805	5.78491	5.46066	5.81121	35.3547	2.69241	3.34702	3.01972	35.3547	2.68784	2.71866	3.46115	2.95588
35.4916	4.01413	5.51895	6.56601	5.36636	35.4916	5.31296	6.0965	6.96434	6.1246	35.4916	6.45782	5.86487	5.55557	5.95942	35.4916	2.76169	3.4288	3.09525	35.4916	2.74338	2.83401	3.55057	3.04265
35.6291	3.95035	5.16861	6.81648	5.31181	35.6291	5.05173	6.09787	6.94565	6.03175	35.6291	6.20621	5.82626	5.46585	5.83277	35.6291	2.77573	3.40195	3.08884	35.6291	2.69699	2.74124	3.50937	2.98253
35.767	4.21799	5.36057	6.66252	5.41369	35.767	5.37674	6.22177	6.95457	6.18436	35.767	6.21063	5.97885	5.35568	5.84839	35.767	2.61429	3.33878	2.97654	35.767	2.69424	2.75406	3.46207	2.97012
35.9055	4.09714	5.34622	6.63193	5.35843	35.9055	5.43289	6.35239	6.86226	6.21585	35.9055	6.39832	5.87708	5.39047	5.88862	35.9055	2.73788	3.27103	3.00446	35.9055	2.65091	2.72995	3.47824	2.95303
36.0445	3.98392	5.36758	6.79169	5.38106	36.0445	5.31479	6.21918	6.99295	6.17564	36.0445	6.3324	5.87463	5.31998	5.84234	36.0445	2.68814	3.39432	3.04123	36.0445	2.66403	2.68112	3.50357	2.94957
36.184	4.05716	5.32974	6.58508	5.32399	36.184	5.21896	6.17065	6.98608	6.12523	36.184	6.29074	5.84686	5.55283	5.89681	36.184	2.62466	3.36349	2.99408	36.184	2.63992	2.68906	3.60764	2.97887
36.3241	4.08981	5.26291	6.78749	5.38007	36.3241	5.30533	6.13541	6.96877	6.1365	36.3241	6.36597	5.85922	5.40329	5.87616	36.3241	2.70126	3.33237	3.01682	36.3241	2.66312	2.85965	3.54568	3.02282
36.4647	3.96133	5.46127	6.73653	5.38638	36.4647	5.36606	6.25259	6.99013	6.20293	36.4647	6.2944	5.88806	5.46982	5.88409	36.4647	2.57553	3.40195	2.98874	36.4647	2.72903	2.69516	3.52127	2.98182
36.6058	4.05075	5.15427	6.64322	5.28275	36.6058	5.24582	6.41174	7.16331	6.27362	36.6058	6.23703	5.98892	5.40268	5.87621	36.6058	2.76291	3.53897	3.15094	36.6058	2.68265	2.80624	3.51425	3.00105
36.7475	4.189	5.34378	6.7942	5.44233	36.7475	5.3096	6.10397	7.19109	6.20155	36.7475	6.37924	5.72998	5.36514	5.82479	36.7475	2.75864	3.45474	3.10669	36.7475	2.72293	2.73758	3.61221	3.02424
36.8897	3.92807	5.34225	6.76285	5.34439	36.8897	5.08987	6.24466	7.0343	6.12294	36.8897	6.31271	5.94269	5.24765	5.83435	36.8897	2.70432	3.50357	3.10394	36.8897	2.74796	2.77237	3.54416	3.0215
37.0324	4.13254	5.31937	6.63284	5.36158	37.0324	5.35843	6.35117	7.07298	6.26086	37.0324	6.29486	5.88272	5.38376	5.85378	37.0324	2.58926	3.33054	2.9599	37.0324	2.72232	2.75223	3.53165	3.00207
37.1757	3.91068	5.36697	6.71104	5.32956	37.1757	5.40146	6.24039	6.89522	6.17902	37.1757	6.32538	5.82184	5.49301	5.88008	37.1757	2.57248	3.36563	2.96905	37.1757	2.58194	2.78519	3.62778	2.9983
37.3195	4.21463	5.49362	6.75949	5.48925	37.3195	5.43808	6.47034	7.06879	6.32574	37.3195	6.1879	5.93018	5.40848	5.84219	37.3195	2.73087	3.42361	3.07724	37.3195	2.71286	2.76352	3.48862	2.98833
37.4639	4.03549	5.37888	6.61842	5.34426	37.4639	5.42984	6.05255	7.01225	6.16488	37.4639	6.39709	5.90256	5.42099	5.90688	37.4639	2.5618	3.43948	3.00064	37.4639	2.64877	2.7446	3.47427	2.95588
37.6089	4.07425	5.13596	6.93748	5.38256	37.6089	5.50034	6.3623	6.94771	6.27012	37.6089	6.37024	5.86792	5.45547	5.89788	37.6089	2.76535	3.45596	3.11066	37.6089	2.77939	2.79739	3.4465	3.00776
37.7543	3.96957	5.59616	6.65794	5.40789	37.7543	5.34317	6.49414	6.90895	6.24875	37.7543	6.20209	5.92255	5.35385	5.82616	37.7543	2.68204	3.39645	3.03925	37.7543	2.71011	2.74124	3.45383	2.96839
37.9004	3.97537	5.26566	6.73744	5.32616	37.9004	5.29648	6.25443	6.94374	6.16488	37.9004	6.30844	5.9108	5.41153	5.87692	37.9004	2.7034	3.37296	3.03818	37.9004	2.66373	2.72873	3.57498	2.98915
38.047	4.20364	5.33737	6.67198	5.40433	38.047	5.40665	6.32309	7.17621	6.30198	38.047	6.24649	5.98984	5.43564	5.89066	38.047	2.60727	3.44284	3.02506	38.047	2.66678	2.78397	3.52585	2.9922
38.1941	4.1362	5.37247	6.87347	5.46071	38.1941	5.38681	6.02341	7.10342	6.17121	38.1941	6.35941	5.93246	5.48325	5.92504	38.1941	2.84348	3.48495	3.16421	38.1941	2.73819	2.69821	3.50021	2.97887
38.3419	4.01596	5.35446	6.66451	5.34498	38.3419	5.52689	6.26266	6.97388	6.25448	38.3419	6.33636	5.88104	5.35477	5.85739	38.3419	2.71683	3.53714	3.12698	38.3419	2.73727	2.81967	3.60886	3.05527
38.4901	4.18411	5.23361	6.68869	5.3688	38.4901	5.32578	6.33408	7.24648	6.30211	38.4901	6.29807	5.96878	5.3688	5.87855	38.4901	2.75925	3.34122	3.05023	38.4901	2.68692	2.76688	3.48862	2.98081
38.639	3.98636	5.40329	6.71806	5.36924	38.639	5.29007	6.31912	7.04552	6.21824	38.639	6.36337	5.93796	5.34988	5.88374	38.639	2.74826	3.48312	3.11569	38.639	2.63168	2.81906	3.63419	3.02831
38.7884	3.92014	5.3627	6.9101	5.39765	38.7884	5.47195	6.22864	6.94984	6.21681	38.7884	6.28204	6.01151	5.3212	5.87158	38.7884	2.73087	3.40286	3.06686	38.7884	2.68082	2.7626	3.48495	2.97612
38.9384	4.10538	5.64285	6.75087	5.4997	38.9384	5.18997	6.436	6.99211	6.20603	38.9384	6.15692	5.78491	5.45639	5.79941	38.9384	2.70798	3.32809	3.01804	38.9384	2.733	2.79617	3.56918	3.03278
39.0889	4.13712	5.47836	6.83556	5.48368	39.0889	5.30807	6.34293	7.03613	6.22904	39.0889	6.27625	5.93445	5.34348	5.85139	39.0889	2.70615	3.39127	3.04871	39.0889	2.72232	2.78366	3.52554	3.01051
39.2401	4.00162	5.62729	6.83838	5.4891	39.2401	5.44998	6.25031	7.16507	6.28845	39.2401	6.38153	5.79056	5.34073	5.83761	39.2401	2.77237	3.31192	3.04215	39.2401	2.68723	2.8035	3.49045	2.99373
39.3917	4.1835	5.26596	6.99928	5.48291	39.3917	5.6105	6.28052	7.23221	6.37441	39.3917	6.31042	5.85632	5.52017	5.89564	39.3917	2.71378	3.46573	3.08976	39.3917	2.68997	2.72171	3.48068	2.96412
39.544	4.10385	5.43106	6.90002	5.47831	39.544	5.43655	6.30066	6.99753	6.24491	39.544	6.27625	5.88577	5.38406	5.84869	39.544	2.70157	3.40958	3.05558	39.544	2.71591	2.8215	3.60062	3.04601
39.6969	4.08463	5.36362	6.67984	5.37603	39.6969	5.52597	6.28448	7.14424	6.31823	39.6969	6.37604	5.89645	5.40909	5.89386	39.6969	2.70462	3.41782	3.06122	39.6969	2.66464	2.71683	3.6412	3.00756
39.8503	4.10934	5.36423	6.68381	5.38579	39.8503	5.52322	6.26404	7.09511	6.29412	39.8503	6.362	5.91171	5.50919	5.92763	39.8503	2.75192	3.41537	3.08364	39.8503	2.78732	2.75803	3.58627	3.04387
40.0043	4.12827	5.37216	6.78352	5.42798	40.0043	5.52475	6.28662	7.18208	6.33115	40.0043	6.23627	5.81345	5.40207	5.81726	40.0043	2.81754	3.46085	3.13919	40.0043	2.74796	2.74155	3.53653	3.00868
40.1589	4.13895	5.42191	6.52382	5.36156	40.1589	5.18631	6.35468	7.21329	6.25143	40.1589	6.25977	5.83847	5.29922	5.79915	40.1589	2.69821	3.44162	3.06991	40.1589	2.7562	2.76627	3.59909	3.04052
40.3141	4.29764	5.18845	6.98608	5.49072	40.3141	5.58914	6.4035	7.10339	6.36534	40.3141	6.21704	5.80124	5.45822	5.8255	40.3141	2.67899	3.42239	3.05069	40.3141	2.68112	2.7449	3.5228	2.98294
40.4699	4.00009	5.40665	6.87149	5.42608	40.4699	5.52811	6.57898	7.3597	6.48893	40.4699	6.203	5.86426	5.32791	5.79839	40.4699	2.80441	3.41507	3.10974	40.4699	2.80167	2.80807	3.54019	3.04998
40.6263	4.01291	5.37216	6.76994	5.385	40.6263	5.57083	6.38138	7.10411	6.35211	40.6263	6.30692	6.02219	5.62241	5.98384	40.6263	2.6619	3.47183	3.06686	40.6263	2.75955	2.8389	3.517	3.03848
40.7833	4.18381	5.33279	6.79817	5.43826	40.7833	5.56046	6.22742	7.15149	6.31312	40.7833	6.18027	5.91858	5.28641	5.79509	40.7833	2.74612	3.49747	3.12179	40.7833	2.72568	2.75925	3.59634	3.02709
40.9409	4.33121	5.50613	6.88789	5.57508	40.9409	5.46921	6.34689	6.98891	6.26834	40.9409	6.29364	5.93933	5.37766	5.87021	40.9409	2.75406	3.40591	3.07998	40.9409	2.64511	2.7446	3.42575	2.93849
41.099	3.94516	5.37094	6.81412	5.37674	41.099	5.48996	6.52145	7.34894	6.45345	41.099	6.27609	5.78842	5.42282	5.82911	41.099	2.76627	3.3815	3.07388	41.099	2.75742	2.75314	3.58871	3.03309
41.2578	4.11362	5.42465	6.95305	5.49711	41.2578	5.27756	6.61758	7.117	6.33738	41.2578	6.16776	5.68726	5.55801	5.80434	41.2578	2.71225	3.47641	3.09433	41.2578	2.70309	2.70309	3.50693	2.97104
41.4172	4.10172	5.41367	6.8766	5.464	41.4172	5.55191	6.4537	7.10358	6.36973	41.4172	6.27304	6.04736	5.57388	5.96476	41.4172	2.74643	3.50204	3.12424	41.4172	2.61765	2.81601	3.66867	3.03411
41.5772	4.23965	5.52475	6.89392	5.55277	41.5772	5.55801	6.50848	7.32735	6.46461	41.5772	6.2674	5.91034	5.44083	5.87286	41.5772	2.73758	3.40317	3.07037	41.5772	2.6741	2.73636	3.59055	3.00034
41.7378	4.12155	5.42557	6.88072	5.47595	41.7378	5.58701	6.38229	7.33532	6.43487	41.7378	6.48956	5.85739	5.42923	5.92539	41.7378	2.84195	3.44833	3.14514	41.7378	2.70065	2.66708	3.60855	2.99209
41.899	4.22867	5.45029	6.89072	5.52323	41.899	5.56229	6.33209	7.17171	6.35536	41.899	6.26572	5.94208	5.439	5.88227	41.899	2.76443	3.37692	3.07068	41.899	2.68631	2.81723	3.52615	3.0099
42.0608	4.17435	5.65323	6.91521	5.58093	42.0608	5.64133	6.27518	7.36813	6.42821	42.0608	6.3826	5.92804	5.50003	5.93689	42.0608	2.73331	3.38577	3.05954	42.0608	2.54776	2.69333	3.57407	2.93839
42.2233	4.00497	5.47592	6.9632	5.48136	42.2233	5.38132	6.47949	7.15523	6.33868	42.2233	6.2999	5.9021	5.5043	5.9021	42.2233	2.72873	3.49106	3.10989	42.2233	2.66403	2.67532	3.51944	2.95293
42.3863	4.03488	5.33524	6.95885	5.44299	42.3863	5.31631	6.51184	7.16614	6.33143	42.3863	6.37085	5.8757	5.50339	5.91665	42.3863	2.58682	3.3815	2.98416	42.3863	2.73575	2.73422	3.65158	3.04052
42.55	4.22806	5.67459	6.97441	5.62569	42.55	5.56564	6.58707	7.39258	6.5151	42.55	6.25046	5.76889	5.5397	5.85302	42.55	2.77023	3.53592	3.15308	42.55	2.75711	2.7272	3.58017	3.02149
42.7143	4.12399	5.52933	6.93344	5.52892	42.7143	5.57999	6.33041	7.12227	6.34422	42.7143	6.27029	5.93918	5.42953	5.87967	42.7143	2.80807	3.54843	3.17825	42.7143	2.72629	2.84134	3.582	3.04988
42.8792	4.38187	5.34439	6.86348	5.52991	42.8792	5.53818	6.39877	7.32635	6.4211	42.8792	6.16318	5.92224	5.45212	5.84585	42.8792	2.75955	3.39401	3.07678	42.8792	2.668	2.74185	3.46329	2.95771
43.0448	4.40689	5.42709	6.81786	5.55061	43.0448	5.51224	6.36383	7.47803	6.45137	43.0448	6.18393	5.96878	5.5043	5.88567	43.0448	2.70554	3.43796	3.07175	43.0448	2.74918	2.80411	3.52859	3.02729
43.2109	4.34219	5.35751	6.82289	5.50753	43.2109	5.52994	6.65115	7.26288	6.48132	43.2109	6.32431	5.8725	5.46555	5.88745	43.2109	2.76108	3.36655	3.06381	43.2109	2.83401	2.9039	3.62106	3.11966
43.3778	4.33914	5.51559	7.06322	5.63932	43.3778	5.63034	6.52344	7.29774	6.48384	43.3778	6.26755	6.00723	5.36758	5.88079	43.3778	2.69669	3.35464	3.02567	43.3778	2.74857	2.62924	3.59879	2.9922
43.5452	4.13956	5.51407	6.89163	5.51509	43.5452	5.57388	6.4386	7.23381	6.41543	43.5452	6.26648	5.94513	5.31723	5.84295	43.5452	2.73788	3.47855	3.10821	43.5452	2.82181	2.95975	3.61465	3.13207
43.7133	4.2543	5.52979	6.73241	5.5055	43.7133	5.51712	6.21277	6.93214	6.22068	43.7133	6.26953	5.90775	5.38437	5.85388	43.7133	2.77328	3.40347	3.08838	43.7133	2.70859	2.73666	3.6058	3.01702
43.882	4.14871	5.44632	6.70639	5.43381	43.882	5.62729	6.59088	7.25243	6.4902	43.882	6.37756	5.86182	5.58426	5.94121	43.882	2.76016	3.47794	3.11905	43.882	2.57828	2.80838	3.50296	2.96321
44.0514	4.22073	5.46295	6.90468	5.52945	44.0514	5.45441	6.38672	7.40379	6.41497	44.0514	6.28662	5.91797	5.43076	5.87845	44.0514	2.83493	3.43399	3.13446	44.0514	2.66342	2.79556	3.61496	3.02465
44.2214	4.20853	5.45303	6.9812	5.54759	44.2214	5.58029	6.5007	7.32277	6.46792	44.2214	6.12625	5.84915	5.51926	5.83155	44.2214	2.69913	3.44528	3.0722	44.2214	2.84195	2.83646	3.5408	3.07307
44.3921	4.15359	5.68253	6.90872	5.58161	44.3921	5.5014	6.36826	7.2768	6.38215	44.3921	6.1763	5.94833	5.33249	5.81904	44.3921	2.75894	3.41721	3.08807	44.3921	2.76291	2.73788	3.61496	3.03858
44.5634	4.32785	5.80612	7.03346	5.72248	44.5634	5.55603	6.60629	7.37396	6.51209	44.5634	6.22345	5.95367	5.47134	5.88282	44.5634	2.69943	3.47824	3.08883	44.5634	2.7449	2.75558	3.59604	3.03217
44.7354	4.2897	5.59036	6.86317	5.58108	44.7354	5.57037	6.43005	7.29553	6.43198	44.7354	6.25656	5.97473	5.35355	5.86161	44.7354	2.72202	3.45474	3.08838	44.7354	2.57889	2.73972	3.54599	2.95487
44.908	4.44687	5.50568	6.95015	5.63423	44.908	5.63904	6.3913	7.21886	6.4164	44.908	6.41235	5.99197	5.46585	5.95672	44.908	2.64633	3.36868	3.00751	44.908	2.66037	2.76291	3.63174	3.01834
45.0813	4.18747	5.56396	6.99944	5.58362	45.0813	5.77682	6.55518	7.28233	6.53811	45.0813	6.28021	5.92926	5.40817	5.87255	45.0813	2.69882	3.43735	3.06808	45.0813	2.88712	2.79404	3.56552	3.08223
45.2552	4.36417	5.37598	6.99066	5.57694	45.2552	5.64056	6.53229	7.44789	6.54025	45.2552	6.31699	5.76843	5.51193	5.86578	45.2552	2.72598	3.46481	3.09539	45.2552	2.79831	2.83829	3.5582	3.06493
45.4298	4.38095	5.55496	6.7672	5.5677	45.4298	5.41931	6.3855	7.18643	6.33041	45.4298	6.29028	5.88882	5.33646	5.83852	45.4298	2.62283	3.40012	3.01147	45.4298	2.77542	2.7504	3.61679	3.04754
45.6051	4.17068	5.59601	7.10609	5.62426	45.6051	5.62241	6.46027	7.35535	6.47934	45.6051	6.34171	5.77057	5.48294	5.86507	45.6051	2.69516	3.53683	3.11599	45.6051	2.79221	2.86362	3.51761	3.05781
45.781	4.26437	5.42877	7.16164	5.61826	45.781	5.64194	6.39282	7.46346	6.49941	45.781	6.20377	5.95825	5.58914	5.91705	45.781	2.65793	3.36441	3.01117	45.781	2.76382	2.80685	3.6528	3.07449
45.9576	4.20609	5.48813	6.90041	5.53154	45.9576	5.86899	6.37772	7.27375	6.50682	45.9576	6.38641	6.10077	5.40573	5.9643	45.9576	2.715	3.51089	3.11294	45.9576	2.84653	2.75131	3.61374	3.07053
46.1349	4.10385	5.59738	6.90758	5.53627	46.1349	5.62637	6.48621	7.41585	6.50948	46.1349	6.28082	5.81955	5.42343	5.84127	46.1349	2.70889	3.28079	2.99484	46.1349	2.91183	2.68173	3.71506	3.10287
46.3129	4.34769	5.68085	6.84494	5.62449	46.3129	5.45273	6.47179	7.24106	6.38853	46.3129	6.37527	6.02371	5.34775	5.91558	46.3129	2.75833	3.66653	3.21243	46.3129	2.75375	2.95517	3.56705	3.09199
46.4915	4.08646	5.50079	6.99127	5.52617	46.4915	5.64194	6.5052	7.10022	6.41579	46.4915	6.37909	5.97809	5.52444	5.96054	46.4915	2.76566	3.4935	3.12958	46.4915	2.68265	2.82059	3.52615	3.0098
46.6708	4.44443	5.29343	6.98708	5.57498	46.6708	5.5629	6.53221	7.17537	6.42349	46.6708	6.26999	5.85754	5.43106	5.85286	46.6708	2.68295	3.42972	3.05633	46.6708	2.77481	2.87399	3.51852	3.05577
46.8508	4.11911	5.51758	6.79474	5.47714	46.8508	5.54733	6.46263	7.25914	6.42303	46.8508	6.29135	5.8844	5.52048	5.89874	46.8508	2.6619	3.43857	3.05023	46.8508	2.77084	2.82089	3.5405	3.04408
47.0315	4.21524	5.56122	6.93672	5.57106	47.0315	5.87906	6.41296	7.27539	6.52247	47.0315	6.39511	5.8139	5.43015	5.87972	47.0315	2.72079	3.46359	3.09219	47.0315	2.65823	2.80136	3.53683	2.99881
47.2128	4.27048	5.68481	7.01096	5.65542	47.2128	5.74036	6.61041	7.32285	6.55787	47.2128	6.44363	5.79849	5.41489	5.88567	47.2128	2.84439	3.43246	3.13842	47.2128	2.74155	2.78183	3.52859	3.01732
47.3949	4.24149	5.66757	6.98708	5.63205	47.3949	5.64484	6.56288	7.14451	6.45074	47.3949	6.32248	5.99213	5.44174	5.91878	47.3949	2.78549	3.43643	3.11096	47.3949	2.79404	2.74124	3.56613	3.0338
47.5776	4.25308	5.61081	6.83731	5.56707	47.5776	5.64758	6.83044	7.1529	6.54364	47.5776	6.32339	5.97153	5.48355	5.92616	47.5776	2.73209	3.38608	3.05909	47.5776	2.72873	2.83798	3.5701	3.0456
47.7611	4.52927	5.60715	6.85539	5.66394	47.7611	5.67322	6.63177	7.43999	6.58166	47.7611	6.20636	5.85831	5.38406	5.81624	47.7611	2.76047	3.41446	3.08746	47.7611	2.69699	2.80624	3.51517	3.00613
47.9452	4.02206	5.65598	6.92116	5.53307	47.9452	5.67169	6.56212	7.09068	6.4415	47.9452	6.22437	5.9137	5.47684	5.87164	47.9452	2.80319	3.37418	3.08868	47.9452	2.7272	2.81113	3.51791	3.01875
48.1301	4.35104	5.45319	7.09343	5.63255	48.1301	5.57556	6.63261	7.64763	6.6186	48.1301	6.40137	5.96024	5.55801	5.97321	48.1301	2.73331	3.39676	3.06503	48.1301	2.69608	2.69516	3.58627	2.9925
48.3156	4.14841	5.41458	7.02904	5.53068	48.3156	5.68375	6.69899	7.5843	6.65568	48.3156	6.45752	5.9494	5.39047	5.93246	48.3156	2.76627	3.3519	3.05909	48.3156	2.7507	2.88101	3.59177	3.07449
48.5019	4.35898	5.51453	7.11861	5.66404	48.5019	5.82077	6.70128	7.40353	6.64186	48.5019	6.3562	5.87265	5.47226	5.90037	48.5019	2.78366	3.41293	3.09829	48.5019	2.78275	2.81296	3.58658	3.06076
48.6889	4.45419	5.37613	7.09961	5.64331	48.6889	5.66803	6.63025	7.36908	6.55579	48.6889	6.28067	5.96375	5.38254	5.87565	48.6889	2.72873	3.41293	3.07083	48.6889	2.76688	2.80502	3.56766	3.04652
48.8765	4.10416	5.58655	7.01797	5.56956	48.8765	5.78445	6.46057	7.4345	6.55984	48.8765	6.29608	5.78339	5.46158	5.84702	48.8765	2.81113	3.42819	3.11966	48.8765	2.80655	2.8093	3.57559	3.06381
49.0649	4.13193	5.67093	6.83334	5.5454	49.0649	5.6868	6.55251	7.39319	6.54417	49.0649	6.30646	6.01746	5.39902	5.90765	49.0649	2.72964	3.53134	3.13049	49.0649	2.71805	2.83585	3.67416	3.07602
49.254	4.18076	5.44983	7.00401	5.54487	49.254	5.72006	6.55075	7.18792	6.48624	49.254	6.27289	5.93216	5.4982	5.90108	49.254	2.81784	3.47427	3.14606	49.254	2.84164	2.79343	3.61923	3.08477
49.4439	4.37759	5.6424	7.37885	5.79961	49.4439	5.66132	6.7942	7.52701	6.66084	49.4439	6.34491	5.93796	5.44296	5.90861	49.4439	2.7037	3.43613	3.06991	49.4439	2.74826	2.79984	3.6232	3.0571
49.6344	4.30862	5.68222	7.11296	5.70127	49.6344	5.91873	6.61606	7.36504	6.63328	49.6344	6.16898	5.98358	5.43381	5.86212	49.6344	2.89322	3.5231	3.20816	49.6344	2.72598	2.77145	3.54752	3.01498
49.8257	4.29337	5.45746	6.92177	5.55753	49.8257	5.64697	6.67404	7.33086	6.55062	49.8257	6.20514	5.85831	5.48264	5.8487	49.8257	2.8154	3.40591	3.11065	49.8257	2.76535	2.75131	3.56552	3.02739
50.0177	4.48654	5.67245	7.06329	5.74076	50.0177	5.87341	6.6024	7.43763	6.63781	50.0177	6.25854	5.9671	5.39993	5.87519	50.0177	2.73941	3.37692	3.05816	50.0177	2.79373	2.77817	3.5347	3.03553
50.2104	4.20914	5.75394	6.94885	5.63731	50.2104	5.728	6.51222	7.54829	6.59617	50.2104	6.22116	5.83496	5.48965	5.84859	50.2104	2.82089	3.50204	3.16146	50.2104	2.83981	2.72507	3.65646	3.07378
50.4039	4.19571	5.55939	7.04521	5.6001	50.4039	5.79178	6.62636	7.62718	6.68177	50.4039	6.362	5.83008	5.41946	5.87051	50.4039	2.81876	3.51334	3.16605	50.4039	2.72629	2.79984	3.68454	3.07022
50.5981	4.43222	5.72891	7.09717	5.75277	50.5981	5.80292	6.38969	7.12112	6.43791	50.5981	6.31226	5.82581	5.49454	5.87754	50.5981	2.82425	3.49655	3.1604	50.5981	2.88132	2.78427	3.47977	3.04845
50.793	4.41452	5.81619	7.11792	5.78288	50.793	5.80017	6.69952	7.44602	6.64857	50.793	6.33026	5.90317	5.35416	5.86253	50.793	2.85782	3.46054	3.15918	50.793	2.78427	2.9451	3.60641	3.11193
50.9887	4.27658	5.7933	7.24564	5.77184	50.9887	5.75821	6.70975	7.61066	6.69287	50.9887	6.35422	5.91156	5.46432	5.91003	50.9887	2.74155	3.50723	3.12439	50.9887	2.88223	2.79282	3.58261	3.08589
51.1852	4.41208	5.6543	7.02347	5.69662	51.1852	5.78781	6.55495	7.21577	6.51951	51.1852	6.23749	5.85999	5.36179	5.81976	51.1852	2.8154	3.47763	3.14651	51.1852	2.84958	2.78488	3.60855	3.081
51.3824	4.31595	5.80643	7.05048	5.72429	51.3824	5.87601	6.5757	7.30873	6.58681	51.3824	6.3028	5.86884	5.48355	5.88506	51.3824	2.82486	3.50296	3.16391	51.3824	2.83737	2.80716	3.63083	3.09179
51.5803	4.21768	5.56671	6.87119	5.55186	51.5803	5.98068	6.55983	7.36324	6.63458	51.5803	6.30295	5.90576	5.44174	5.88348	51.5803	2.78488	3.40622	3.09555	51.5803	2.84683	2.86087	3.66806	3.12525
51.779	4.3248	5.76508	7.16293	5.75094	51.779	5.86426	6.72539	7.50572	6.69846	51.779	6.21735	5.99472	5.55222	5.92143	51.779	2.79099	3.50479	3.14789	51.779	2.74399	2.82516	3.63388	3.06768
51.9784	4.33395	5.7222	7.23122	5.76246	51.9784	5.78766	6.8074	7.46082	6.68529	51.9784	6.37711	5.80185	5.44449	5.87448	51.9784	2.7803	3.47275	3.12652	51.9784	2.78305	2.85934	3.56277	3.06839
52.1786	4.55917	5.61752	7.09747	5.75805	52.1786	5.61096	6.72028	7.59289	6.64138	52.1786	6.24115	5.93674	5.44785	5.87525	52.1786	2.83432	3.40836	3.12134	52.1786	2.80197	2.84164	3.60916	3.08426
52.3796	4.50516	5.86411	7.07191	5.81373	52.3796	5.84961	6.75964	7.40494	6.6714	52.3796	6.2587	5.87799	5.34195	5.82621	52.3796	2.7803	3.39767	3.08899	52.3796	2.70279	2.88803	3.68515	3.09199
52.5813	4.34433	5.72891	7.06276	5.712	52.5813	5.87952	6.5593	7.58247	6.67376	52.5813	6.27167	5.81863	5.3801	5.82347	52.5813	2.74551	3.44742	3.09647	52.5813	2.68326	2.84958	3.60397	3.0456
52.7838	4.39224	5.76569	7.19727	5.78507	52.7838	5.91949	6.81061	7.4194	6.7165	52.7838	6.35956	5.8783	5.44601	5.89462	52.7838	2.80472	3.423	3.11386	52.7838	2.71469	2.70401	3.54568	2.98813
52.9871	4.44199	5.85236	7.19383	5.82939	52.9871	5.79971	6.76949	7.61238	6.72719	52.9871	6.35162	5.85663	5.48569	5.89798	52.9871	2.8392	3.46207	3.15064	52.9871	2.80167	2.8389	3.68118	3.10725
53.1911	4.41635	5.76065	7.18613	5.78771	53.1911	5.75378	6.80702	7.36225	6.64102	53.1911	6.30615	5.92178	5.47195	5.89996	53.1911	2.84134	3.40866	3.125	53.1911	2.80258	2.80441	3.58109	3.06269
53.3959	4.33792	5.77988	6.92932	5.68237	53.3959	5.8577	6.6716	7.27493	6.60141	53.3959	6.17035	5.97931	5.37277	5.84081	53.3959	2.80228	3.46054	3.13141	53.3959	2.82578	2.70584	3.6235	3.05171
53.6015	4.3837	5.60028	7.31537	5.76645	53.6015	5.76614	6.71364	7.41043	6.63007	53.6015	6.26495	5.88257	5.44785	5.86512	53.6015	2.77054	3.53897	3.15475	53.6015	2.73849	2.80472	3.53439	3.02587
53.8079	4.26224	5.66483	6.95824	5.62844	53.8079	5.83405	6.88171	7.56935	6.7617	53.8079	6.23886	5.80078	5.37888	5.80617	53.8079	2.83646	3.47885	3.15766	53.8079	2.74033	2.83096	3.5994	3.0569
54.0151	4.62479	5.52109	7.0916	5.74583	54.0151	5.93201	6.80862	7.33364	6.69142	54.0151	6.23123	5.86151	5.57205	5.88826	54.0151	2.81723	3.48129	3.14926	54.0151	2.74307	2.71194	3.61679	3.02393
54.223	4.61075	5.77087	7.18544	5.85569	54.223	5.72708	6.6053	7.38781	6.5734	54.223	6.25031	5.97778	5.44113	5.88974	54.223	2.80991	3.50052	3.15522	54.223	2.76962	2.92557	3.65402	3.1164
54.4318	4.34555	5.79926	7.16492	5.76991	54.4318	5.94086	6.8911	7.63134	6.8211	54.4318	6.29181	5.86472	5.42221	5.85958	54.4318	2.75467	3.55179	3.15323	54.4318	2.70737	2.83127	3.61649	3.05171
54.6413	4.34677	5.55771	7.19116	5.69855	54.6413	6.04538	6.75812	7.43954	6.74768	54.6413	6.39481	5.85373	5.52048	5.92301	54.6413	2.77328	3.46695	3.12012	54.6413	2.72049	2.73453	3.67599	3.04367
54.8517	4.3663	5.74402	7.12753	5.74595	54.8517	5.85495	7.05231	7.48096	6.79607	54.8517	6.26373	5.89401	5.37277	5.8435	54.8517	2.73178	3.56033	3.14606	54.8517	2.68448	2.79953	3.52524	3.00308
55.0628	4.43069	5.9465	7.18063	5.85261	55.0628	6.10764	6.78452	7.36485	6.75234	55.0628	6.17371	5.82306	5.48935	5.82871	55.0628	2.81357	3.51395	3.16376	55.0628	2.77847	2.96158	3.67081	3.13695
55.2748	4.45572	5.59021	6.98273	5.67622	55.2748	5.83115	6.63315	7.5803	6.68153	55.2748	6.24268	5.96634	5.44083	5.88328	55.2748	2.92984	3.50052	3.21518	55.2748	2.81296	2.74399	3.59299	3.04998
55.4875	4.57077	5.8638	7.17834	5.87097	55.4875	6.06979	6.88431	7.4342	6.7961	55.4875	6.31088	5.85327	5.45639	5.87351	55.4875	2.87155	3.59055	3.23105	55.4875	2.80746	2.81967	3.56155	3.06289
55.7011	4.67789	5.72281	7.1212	5.84063	55.7011	6.13495	6.91154	7.4984	6.8483	55.7011	6.34323	5.9494	5.46158	5.91807	55.7011	2.90329	3.52951	3.2164	55.7011	2.79709	2.73972	3.70316	3.07999
55.9155	4.4014	5.75104	7.22237	5.7916	55.9155	5.97198	6.75194	7.33513	6.68635	55.9155	6.31287	5.97305	5.39871	5.89488	55.9155	2.80563	3.41599	3.11081	55.9155	2.80594	2.68539	3.50601	2.99911
56.1306	4.33151	5.68237	7.01668	5.67685	56.1306	5.86456	6.61774	7.72457	6.73562	56.1306	6.25183	5.83511	5.38651	5.82448	56.1306	2.79037	3.46909	3.12973	56.1306	2.79007	2.92099	3.59818	3.10308
56.3466	4.63211	5.9343	7.41463	5.99368	56.3466	5.7869	6.83426	7.55058	6.72391	56.3466	6.43356	5.84732	5.43381	5.9049	56.3466	2.75131	3.4169	3.08411	56.3466	2.76505	2.86392	3.59207	3.07368
56.5635	4.54453	5.64651	6.98345	5.72483	56.5635	5.858	6.69258	7.37457	6.64172	56.5635	6.39816	5.8548	5.39444	5.88247	56.5635	2.84195	3.4346	3.13828	56.5635	2.79984	2.82578	3.70132	3.10898
56.7812	4.55948	5.79956	7.35809	5.90571	56.7812	5.99319	6.70792	7.31808	6.67306	56.7812	6.33408	5.96161	5.52048	5.93872	56.7812	2.83401	3.45352	3.14377	56.7812	2.86514	2.78244	3.647	3.09819
56.9996	4.46396	5.61722	7.18727	5.75615	56.9996	5.89035	6.88972	7.37144	6.71717	56.9996	6.37085	5.91583	5.57907	5.95525	56.9996	2.74796	3.40378	3.07587	56.9996	2.7504	2.84561	3.60458	3.06686
57.219	4.74594	5.83572	7.22122	5.93429	57.219	6.08566	6.64909	7.6173	6.78402	57.219	6.35818	5.8287	5.4097	5.86553	57.219	2.78122	3.50601	3.14361	57.219	2.86301	2.91794	3.56339	3.11478
57.4391	4.44809	5.78278	7.2467	5.82586	57.4391	5.99976	6.8557	7.38194	6.7458	57.4391	6.33835	5.86304	5.44907	5.88349	57.4391	2.77512	3.54965	3.16239	57.4391	2.81754	2.8334	3.60245	3.08446
57.6601	4.69131	5.70953	7.1104	5.83708	57.6601	6.0849	6.94977	7.61612	6.8836	57.6601	6.2941	5.89172	5.42801	5.87128	57.6601	2.88376	3.45749	3.17063	57.6601	2.79678	2.91031	3.48221	3.0631
57.882	4.67667	5.86395	7.18689	5.90917	57.882	5.96878	6.76216	7.45052	6.72715	57.882	6.32477	5.8255	5.48325	5.87784	57.882	2.75253	3.44955	3.10104	57.882	2.72598	2.84042	3.52768	3.03136
58.1046	4.49112	5.6778	7.1814	5.78344	58.1046	6.1351	6.84113	7.63271	6.86965	58.1046	6.34308	5.83694	5.39902	5.85968	58.1046	2.88712	3.4761	3.18161	58.1046	2.77908	2.87979	3.53806	3.06564
58.3282	4.51736	5.94818	7.20985	5.8918	58.3282	6.25671	6.5937	7.56607	6.80549	58.3282	6.22025	5.85388	5.48538	5.85317	58.3282	2.81357	3.43704	3.1253	58.3282	2.73758	2.87399	3.59146	3.06768
58.5525	4.74808	5.95688	7.49237	6.06578	58.5525	5.93445	6.73874	7.42172	6.6983	58.5525	6.32568	5.85526	5.38834	5.85643	58.5525	2.75436	3.48679	3.12058	58.5525	2.80777	2.71469	3.61557	3.04601
58.7778	4.49112	5.7637	7.04262	5.76581	58.7778	5.8284	6.79329	7.82389	6.81519	58.7778	6.36673	5.98419	5.39383	5.91492	58.7778	2.9213	3.44009	3.1807	58.7778	2.74521	2.75589	3.59543	3.03218
59.0039	4.68765	5.71564	7.13478	5.84602	59.0039	5.99991	6.80069	7.80031	6.86697	59.0039	6.40259	5.81039	5.51224	5.90841	59.0039	2.8569	3.52615	3.19152	59.0039	2.77298	2.8389	3.69736	3.10308
59.2308	4.5665	5.9198	7.2702	5.91883	59.2308	5.88776	6.78894	7.59857	6.75842	59.2308	6.34705	5.89432	5.33951	5.86029	59.2308	2.82486	3.42239	3.12363	59.2308	2.78671	2.82394	3.61588	3.07551
59.4586	4.48044	5.55099	7.17396	5.73513	59.4586	5.99426	6.9622	7.50637	6.82094	59.4586	6.32065	5.93506	5.5278	5.92784	59.4586	2.74765	3.51578	3.13171	59.4586	2.71866	2.85934	3.57498	3.05099
59.6873	4.58084	5.83633	7.12318	5.84678	59.6873	6.14563	6.99669	7.25845	6.80026	59.6873	6.25	5.78964	5.44083	5.82682	59.6873	2.84378	3.58261	3.21319	59.6873	2.81601	2.84958	3.55667	3.07409
59.9169	4.43588	5.84473	7.21947	5.83336	59.9169	6.17584	6.93893	7.58347	6.89941	59.9169	6.36475	6.00037	5.35324	5.90612	59.9169	2.7562	3.4642	3.1102	59.9169	2.79343	2.88467	3.59543	3.09118
60.1473	4.58939	5.87692	7.37049	5.9456	60.1473	6.15158	6.98112	7.45115	6.86128	60.1473	6.26068	5.77484	5.48294	5.83949	60.1473	2.70676	3.55179	3.12927	60.1473	2.75284	2.75589	3.68698	3.06524
60.3786	4.60434	5.75974	7.25502	5.87303	60.3786	6.11359	6.94221	7.66308	6.90629	60.3786	6.34674	5.9726	5.51285	5.94406	60.3786	2.85812	3.59879	3.22846	60.3786	2.85355	2.83676	3.52859	3.07297
60.6108	4.79721	6.07742	7.28806	6.05423	60.6108	5.79117	6.87042	7.63096	6.76418	60.6108	6.138	5.98053	5.41397	5.84417	60.6108	2.84775	3.55515	3.20145	60.6108	2.77451	2.87033	3.64975	3.0982
60.8439	4.5314	5.6308	7.28775	5.81665	60.8439	5.88989	6.7852	7.45438	6.70982	60.8439	6.3356	5.89706	5.5101	5.91425	60.8439	2.84439	3.59421	3.2193	60.8439	2.72293	2.85599	3.5936	3.05751
61.0778	4.77036	5.96878	7.39971	6.04628	61.0778	6.05942	6.88126	7.54932	6.83	61.0778	6.27304	5.85327	5.40298	5.8431	61.0778	2.73605	3.47366	3.10486	61.0778	2.8035	2.82181	3.58627	3.07053
61.3127	4.53842	5.74234	7.39193	5.8909	61.3127	5.98038	6.80771	7.68753	6.82521	61.3127	6.31577	5.88593	5.43991	5.88054	61.3127	2.76962	3.46237	3.11599	61.3127	2.81296	2.88132	3.50937	3.06788
61.5484	4.64066	5.69382	7.3085	5.88099	61.5484	6.15082	6.98891	7.36237	6.83403	61.5484	6.27731	5.84442	5.43198	5.85124	61.5484	2.86148	3.5466	3.20404	61.5484	2.82822	2.85812	3.73276	3.1397
61.7851	4.79019	5.80353	7.25094	5.94822	61.7851	6.00067	6.83037	7.52623	6.78576	61.7851	6.19019	5.95337	5.43625	5.85994	61.7851	2.85721	3.52219	3.1897	61.7851	2.84348	2.86789	3.78525	3.16554
62.0226	4.72305	5.77698	7.21985	5.90663	62.0226	6.08902	6.76338	7.41962	6.75734	62.0226	6.15799	5.81909	5.44174	5.80627	62.0226	2.78946	3.55301	3.17124	62.0226	2.74033	2.90939	3.55789	3.0692
62.2611	4.75601	5.9201	7.19215	5.95609	62.2611	6.03607	6.99379	7.56596	6.86527	62.2611	6.28967	5.96054	5.52841	5.92621	62.2611	2.83707	3.52249	3.17978	62.2611	2.92221	2.80258	3.62076	3.11518
62.5004	4.37943	5.98953	7.31331	5.89409	62.5004	5.96313	6.6008	7.51141	6.69178	62.5004	6.20453	5.81314	5.52261	5.84676	62.5004	2.88437	3.51334	3.19886	62.5004	2.73087	2.78397	3.6647	3.05985
62.7407	4.70657	5.74585	7.35596	5.93613	62.7407	6.27594	6.69617	7.33391	6.76867	62.7407	6.28296	5.92514	5.46158	5.88989	62.7407	2.91885	3.48099	3.19992	62.7407	2.77328	2.88498	3.69522	3.11783
62.9818	4.75662	6.06873	6.90544	5.91026	62.9818	6.13739	7.05788	7.73685	6.97737	62.9818	6.23688	5.86243	5.4158	5.83837	62.9818	2.85965	3.53226	3.19595	62.9818	2.71866	2.85019	3.72238	3.09708
63.2239	4.76273	5.8049	7.42302	5.99688	63.2239	6.09055	7.0163	7.69615	6.93433	63.2239	6.26022	5.84503	5.38742	5.83089	63.2239	2.83615	3.56949	3.20282	63.2239	2.82974	2.71042	3.63571	3.05862
63.467	4.70718	5.8287	7.36217	5.96602	63.467	6.21933	7.00722	7.74197	6.98951	63.467	6.33743	5.79727	5.37521	5.83664	63.467	2.79587	3.55301	3.17444	63.467	2.80014	2.77481	3.59024	3.05506
63.7109	4.68918	5.83206	7.35527	5.95884	63.7109	6.13556	7.0504	7.77237	6.98611	63.7109	6.24603	5.91049	5.36728	5.84127	63.7109	2.91153	3.67172	3.29162	63.7109	2.90695	2.85934	3.60672	3.12434
63.9558	4.73038	6.05606	7.36935	6.05193	63.9558	6.44257	7.02652	7.77382	7.08097	63.9558	6.27701	5.89828	5.52902	5.90144	63.9558	2.85599	3.63235	3.24417	63.9558	2.77054	2.89108	3.69278	3.11813
64.2016	4.75601	6.03973	7.40498	6.06691	64.2016	6.02554	6.87675	7.57515	6.82581	64.2016	6.37833	5.85892	5.51773	5.91833	64.2016	2.9213	3.53714	3.22922	64.2016	2.7446	2.84225	3.63113	3.07266
64.4483	4.61929	5.97244	7.28962	5.96045	64.4483	6.0907	6.9944	7.5975	6.8942	64.4483	6.25015	5.87585	5.42709	5.85103	64.4483	2.94968	3.61465	3.28216	64.4483	2.83157	2.92923	3.66928	3.14336
64.696	4.59152	5.94254	7.26696	5.93367	64.696	6.21185	6.80389	7.68753	6.90109	64.696	6.37421	5.83603	5.40085	5.87036	64.696	2.86514	3.58688	3.22601	64.696	2.75162	2.99026	3.5881	3.10999
64.9446	4.63699	5.90836	7.1801	5.90848	64.9446	6.35406	7.18758	7.83777	7.12647	64.9446	6.43555	5.73486	5.45425	5.87489	64.9446	2.93564	3.5408	3.23822	64.9446	2.84653	2.92953	3.69217	3.15608
65.1942	4.62326	5.89798	7.30679	5.94268	65.1942	6.34521	6.70029	7.78088	6.94213	65.1942	6.3208	5.88242	5.42679	5.87667	65.1942	2.83096	3.56857	3.19977	65.1942	2.83585	2.88376	3.64212	3.12058
65.4447	4.77005	5.8577	7.27348	5.96708	65.4447	6.28723	6.92322	7.64069	6.95038	65.4447	6.28113	5.96161	5.37216	5.87163	65.4447	2.88834	3.51578	3.20206	65.4447	2.76993	2.79037	3.64944	3.06991
65.6962	4.74442	5.86868	7.52693	6.04668	65.6962	6.10931	7.14272	7.82673	7.02625	65.6962	6.39709	5.88516	5.56259	5.94828	65.6962	2.79343	3.5936	3.19351	65.6962	2.83798	2.86606	3.69156	3.13187
65.9487	4.50485	5.90363	7.12074	5.84307	65.9487	6.12534	6.85341	7.56979	6.84951	65.9487	6.2587	5.74585	5.37643	5.79366	65.9487	2.88437	3.51395	3.19916	65.9487	2.80319	2.72812	3.66318	3.06483
66.2021	4.67484	5.95337	7.28386	5.97069	66.2021	6.11298	7.07466	7.57025	6.9193	66.2021	6.32141	5.96558	5.42221	5.90307	66.2021	2.88773	3.5817	3.23472	66.2021	3.00064	2.8392	3.63571	3.15852
66.4564	4.8259	5.86411	7.02084	5.90362	66.4564	6.43997	6.73882	7.57328	6.91736	66.4564	6.22314	5.88272	5.41183	5.83923	66.4564	2.98965	3.43521	3.21243	66.4564	2.77237	2.90634	3.63663	3.10511
66.7117	4.75967	5.96909	7.31186	6.01354	66.7117	6.23459	6.95435	7.61351	6.93415	66.7117	6.34674	5.83221	5.36667	5.84854	66.7117	2.87094	3.46939	3.17016	66.7117	2.89597	2.90665	3.66867	3.1571
66.968	4.66629	6.03256	7.43523	6.04469	66.968	6.11084	6.78108	7.82349	6.90514	66.968	6.33133	5.85907	5.39841	5.86294	66.968	2.84439	3.44162	3.14301	66.968	2.87125	2.82303	3.69003	3.1281
67.2253	4.68491	6.10352	7.23499	6.00781	67.2253	6.21292	7.06451	7.61965	6.96569	67.2253	6.25763	5.85434	5.40665	5.83954	67.2253	2.89139	3.57193	3.23166	67.2253	2.82242	2.89352	3.7471	3.15435
67.4836	4.92874	5.97412	7.39727	6.10004	67.4836	6.22559	6.89262	7.63958	6.91926	67.4836	6.19446	5.96664	5.44205	5.86772	67.4836	2.9039	3.50388	3.20389	67.4836	2.8212	2.84805	3.58383	3.08436
67.7428	4.78531	5.80338	7.07146	5.88672	67.7428	6.19598	7.07115	7.3801	6.88241	67.7428	6.21216	5.91812	5.52872	5.88633	67.7428	2.90176	3.51303	3.20739	67.7428	2.77328	2.94022	3.57681	3.09677
68.0031	4.90768	6.01563	7.34352	6.08894	68.0031	6.38184	6.79581	7.65066	6.94277	68.0031	6.27411	5.96786	5.38986	5.87728	68.0031	2.9332	3.52615	3.22967	68.0031	2.7626	2.88193	3.6998	3.11478
68.2643	4.81094	5.97473	7.28191	6.02253	68.2643	6.38687	6.87935	7.8073	7.02451	68.2643	6.34857	5.82703	5.4863	5.8873	68.2643	2.84561	3.51669	3.18115	68.2643	2.76566	2.92831	3.60184	3.0986
68.5265	4.71939	6.09055	7.44911	6.08635	68.5265	6.44562	6.99158	7.41016	6.94912	68.5265	6.20682	5.82932	5.41061	5.81558	68.5265	2.91855	3.50327	3.21091	68.5265	2.8804	2.83829	3.57132	3.09667
68.7897	4.84756	6.14044	7.36912	6.11904	68.7897	6.20682	6.91147	7.77537	6.96455	68.7897	6.18073	5.91232	5.3685	5.82052	68.7897	2.93015	3.47488	3.20252	68.7897	2.76932	2.88498	3.56003	3.07144
69.0539	4.76212	5.88074	7.34703	5.99663	69.0539	6.21567	7.01622	7.798	7.00996	69.0539	6.22559	5.85663	5.52383	5.86868	69.0539	2.90329	3.48953	3.19641	69.0539	2.90329	2.90207	3.74283	3.18273
69.3191	4.8143	6.07132	7.5758	6.15381	69.3191	6.3884	6.87149	7.67342	6.97777	69.3191	6.2294	5.95703	5.33768	5.84137	69.3191	2.92038	3.65433	3.28735	69.3191	2.86026	2.84531	3.62625	3.11061
69.5854	4.80942	6.1467	7.52804	6.16139	69.5854	6.43326	6.84357	7.7774	7.01808	69.5854	6.33591	6.08658	5.26535	5.89595	69.5854	2.80869	3.59055	3.19962	69.5854	2.81906	2.88803	3.57803	3.09504
69.8526	4.76089	6.10855	7.53159	6.13368	69.8526	6.60202	7.15645	7.87637	7.21161	69.8526	6.45233	5.9581	5.52658	5.979	69.8526	2.94052	3.4584	3.19946	69.8526	2.80045	2.84561	3.70377	3.11661
70.1209	4.98367	5.85312	7.48388	6.10689	70.1209	6.54968	7.05803	7.9331	7.18027	70.1209	6.30524	5.87677	5.41977	5.86726	70.1209	2.87186	3.53867	3.20526	70.1209	2.82425	2.90054	3.6525	3.12576
70.3902	4.88113	6.19431	7.47059	6.18201	70.3902	6.22437	7.14005	7.79152	7.05198	70.3902	6.24969	5.79147	5.39932	5.81349	70.3902	2.80869	3.42789	3.11829	70.3902	2.9509	2.96677	3.47488	3.13085
70.6605	4.944	6.06552	7.50156	6.17036	70.6605	6.24939	6.79543	7.58364	6.87615	70.6605	6.18073	5.96085	5.33585	5.82581	70.6605	2.91733	3.75656	3.33695	70.6605	2.88773	2.86484	3.63571	3.12943
70.9318	4.92233	6.2204	7.556	6.23291	70.9318	6.21277	7.03972	7.73655	6.99635	70.9318	6.23535	6.01624	5.43747	5.89635	70.9318	2.84439	3.48404	3.16421	70.9318	2.8035	3.0397	3.68851	3.17724
71.2042	4.54636	6.14304	7.41493	6.03478	71.2042	6.24969	6.96152	7.7737	6.99497	71.2042	6.31378	5.88577	5.33981	5.84645	71.2042	2.85324	3.48923	3.17124	71.2042	2.83615	3.02109	3.70804	3.18843
71.4776	4.88907	6.00861	7.52647	6.14138	71.4776	6.06216	7.24823	7.42489	6.91176	71.4776	6.33148	5.98785	5.48813	5.93582	71.4776	2.87582	3.63052	3.25317	71.4776	2.87552	2.87735	3.5466	3.09982
71.752	4.80209	6.00571	7.3774	6.06173	71.752	6.37222	7.15828	7.84378	7.12476	71.752	6.23077	5.85739	5.3746	5.82092	71.752	2.90634	3.5524	3.22937	71.752	2.95181	2.90115	3.61618	3.15638
72.0275	4.88602	6.12793	7.45623	6.15673	72.0275	6.2854	7.13509	7.93375	7.11808	72.0275	6.31989	5.93277	5.36575	5.8728	72.0275	2.86636	3.5585	3.21243	72.0275	2.88895	2.90207	3.59879	3.12994
72.3041	5.10269	6.11572	7.53944	6.25262	72.3041	6.22192	7.04582	7.71734	6.99503	72.3041	6.39069	5.94437	5.41275	5.91594	72.3041	2.97775	3.47153	3.22464	72.3041	2.87247	2.97073	3.58566	3.14295
72.5816	4.75449	5.91309	7.51854	6.06204	72.5816	6.13815	7.01027	7.58665	6.91169	72.5816	6.33652	5.9201	5.4689	5.90851	72.5816	2.80899	3.50174	3.15536	72.5816	2.89932	2.93839	3.63876	3.15882
72.8603	4.82376	6.19919	7.55543	6.19279	72.8603	6.46301	7.18163	7.84491	7.16318	72.8603	6.27304	5.90317	5.43442	5.87021	72.8603	2.82028	3.55759	3.18893	72.8603	2.89902	2.79404	3.5463	3.07979
73.14	4.88235	5.81024	7.48787	6.06015	73.14	6.43036	6.85593	7.89701	7.0611	73.14	6.32858	5.85068	5.53726	5.90551	73.14	2.83524	3.51212	3.17368	73.14	2.7684	2.82455	3.71017	3.10104
73.4208	4.77737	5.96542	7.54047	6.09442	73.4208	6.2616	7.07855	7.84698	7.06238	73.4208	6.30478	5.98083	5.4808	5.92214	73.4208	2.9155	3.52432	3.21991	73.4208	2.82089	2.87704	3.61923	3.10572
73.7027	4.79294	5.95062	7.44267	6.06208	73.7027	6.35162	6.91208	7.67014	6.97795	73.7027	6.09619	6.00296	5.4747	5.85795	73.7027	2.90268	3.54477	3.22372	73.7027	2.86911	2.94174	3.71201	3.17429
73.9856	5.11856	6.18591	7.40528	6.23658	73.9856	6.50742	7.2934	7.81994	7.20692	73.9856	6.28296	5.85846	5.40482	5.84875	73.9856	2.85721	3.57071	3.21396	73.9856	2.7977	2.83524	3.72513	3.11936
74.2696	4.89761	6.07162	7.52125	6.16349	74.2696	6.52359	7.34192	7.87304	7.24618	74.2696	6.41159	5.80521	5.56381	5.92687	74.2696	2.78427	3.53165	3.15796	74.2696	2.84225	3.05161	3.5704	3.15475
74.5546	4.88266	6.07056	7.55138	6.1682	74.5546	6.3829	7.41165	7.98027	7.25827	74.5546	6.33377	5.89767	5.37521	5.86888	74.5546	2.96219	3.57895	3.27057	74.5546	2.80014	2.939	3.70377	3.14764
74.8408	4.88358	6.21841	7.72034	6.27411	74.8408	6.45844	7.37877	7.69253	7.17658	74.8408	6.32828	5.88089	5.51895	5.90937	74.8408	2.91977	3.62289	3.27133	74.8408	2.75253	2.88223	3.69736	3.11071
75.1281	5.01053	6.04691	7.56115	6.2062	75.1281	6.427	7.08572	7.98477	7.16583	75.1281	6.36765	5.92987	5.56839	5.9553	75.1281	2.95883	3.55484	3.25683	75.1281	2.83371	2.7684	3.83987	3.14733
75.4164	5.02151	5.98434	7.5304	6.17875	75.4164	6.22589	7.27386	7.96041	7.15339	75.4164	6.33728	5.68466	5.54672	5.85622	75.4164	2.81631	3.55759	3.18695	75.4164	2.83951	2.90878	3.69766	3.14865
75.7059	4.96811	6.33286	7.29137	6.19745	75.7059	6.23734	7.23557	7.97842	7.15044	75.7059	6.19461	5.89996	5.48355	5.85937	75.7059	2.82059	3.53531	3.17795	75.7059	2.75711	2.89658	3.67081	3.10817
75.9964	4.88144	6.49765	7.64091	6.34	75.9964	6.35162	6.96503	7.83707	7.05124	75.9964	6.3356	5.80078	5.37979	5.83872	75.9964	2.92007	3.49014	3.2051	75.9964	2.84836	2.9631	3.60672	3.13939
76.2881	5.12833	6.35223	7.75867	6.41308	76.2881	6.60721	7.28928	7.59916	7.16522	76.2881	6.34766	5.9111	5.52322	5.92733	76.2881	2.95242	3.62045	3.28643	76.2881	2.9689	2.94052	3.57895	3.16279
76.5808	4.83078	6.20514	7.64309	6.22634	76.5808	6.34247	7.04895	7.93765	7.10969	76.5808	6.36673	5.94879	5.53787	5.95113	76.5808	2.81296	3.64609	3.22952	76.5808	2.89078	2.85568	3.61862	3.12169
76.8747	4.98123	6.04538	7.74174	6.25612	76.8747	6.38153	7.01897	7.88324	7.09458	76.8747	6.18271	5.91476	5.46341	5.85363	76.8747	2.92557	3.63724	3.2814	76.8747	2.84348	3.07571	3.64517	3.18812
77.1697	4.87167	6.10764	7.64946	6.20959	77.1697	6.36238	7.38052	7.77827	7.17372	77.1697	6.42929	5.87311	5.41306	5.90515	77.1697	2.87643	3.69247	3.28445	77.1697	2.89932	2.94418	3.70621	3.18324
77.4658	4.98001	6.21674	7.42352	6.20676	77.4658	6.49567	7.30263	7.83491	7.21107	77.4658	6.33698	5.84137	5.4274	5.86858	77.4658	2.9863	3.51364	3.24997	77.4658	2.82028	3.02597	3.72849	3.19158
77.7631	5.08743	6.16959	7.77712	6.34471	77.7631	6.74637	7.07413	7.90068	7.24039	77.7631	6.2709	5.87128	5.38559	5.84259	77.7631	2.82913	3.55392	3.19153	77.7631	2.91275	2.92801	3.6235	3.15475
78.0615	4.96689	6.42395	7.63973	6.34352	78.0615	6.71234	7.12547	7.84838	7.22873	78.0615	6.31287	5.85846	5.42923	5.86685	78.0615	2.90085	3.40164	3.15125	78.0615	2.88101	2.86942	3.58505	3.11183
78.361	5.11612	6.06857	7.59176	6.25882	78.361	6.52473	7.01843	8.09129	7.21148	78.361	6.38458	5.83466	5.36087	5.86004	78.361	2.87979	3.55453	3.21716	78.361	2.82272	2.84958	3.77029	3.14753
78.6616	5.00809	6.28479	7.6144	6.30243	78.6616	6.48804	7.43706	7.93763	7.28758	78.6616	6.17722	5.83878	5.4393	5.81843	78.6616	2.92343	3.68332	3.30337	78.6616	2.87552	2.91519	3.77762	3.18944
78.9634	5.0386	6.2294	7.61164	6.29321	78.9634	6.49643	7.04742	7.82228	7.12204	78.9634	6.42715	5.90469	5.43808	5.92331	78.9634	2.95334	3.57834	3.26584	78.9634	2.8624	3.022	3.74466	3.20969
79.2664	4.99161	6.17462	7.67313	6.27979	79.2664	6.55777	7.16328	8.15628	7.29244	79.2664	6.33011	5.86044	5.53482	5.90846	79.2664	2.90695	3.46085	3.1839	79.2664	2.8331	2.93381	3.50815	3.09169
79.5705	4.7966	6.11343	7.78126	6.23043	79.5705	6.57372	7.22855	8.07815	7.29347	79.5705	6.25641	5.99548	5.47195	5.90795	79.5705	2.9808	3.61313	3.29697	79.5705	2.84378	3.09006	3.63663	3.19016
79.8758	4.97299	6.44058	7.66886	6.36081	79.8758	6.45119	7.15485	7.74971	7.11858	79.8758	6.16837	5.83252	5.41183	5.80424	79.8758	2.86484	3.53958	3.20221	79.8758	2.845	2.85721	3.77548	3.15923
80.1822	5.01877	6.10291	7.76041	6.29403	80.1822	6.64223	7.38182	7.83979	7.28795	80.1822	6.427	5.98114	5.47501	5.96105	80.1822	2.99179	3.51608	3.25394	80.1822	2.79037	3.00247	3.66592	3.15292
80.4898	4.97269	6.16577	7.838	6.32549	80.4898	6.31889	7.33795	7.89646	7.18443	80.4898	6.28723	5.95093	5.43411	5.89076	80.4898	2.88986	3.59512	3.24249	80.4898	2.89658	2.97195	3.61069	3.15974
80.7985	5.06058	6.04691	7.93945	6.34898	80.7985	6.69243	7.31262	8.14891	7.38465	80.7985	6.19141	5.97015	5.43472	5.86543	80.7985	2.9158	3.55515	3.23548	80.7985	2.82944	3.03452	3.66684	3.17693
81.1085	4.93454	6.1203	7.70277	6.25254	81.1085	6.43394	7.3138	8.15729	7.30168	81.1085	6.14105	5.99579	5.38437	5.8404	81.1085	2.92343	3.60214	3.26279	81.1085	2.72171	2.94754	3.55026	3.07317
81.4196	5.0322	6.26251	7.43744	6.24405	81.4196	6.55663	7.09084	7.97333	7.20693	81.4196	6.23978	5.84381	5.46036	5.84798	81.4196	2.92191	3.59848	3.26019	81.4196	2.96646	2.97256	3.59146	3.17683
81.7319	5.12161	6.04111	7.61501	6.25924	81.7319	6.43471	7.27245	8.11561	7.27426	81.7319	6.31241	5.96878	5.44266	5.90795	81.7319	2.79861	3.62473	3.21167	81.7319	2.97562	2.94052	3.8176	3.24458
82.0454	5.0975	6.20956	7.82282	6.37663	82.0454	6.4241	7.13028	7.86489	7.13976	82.0454	6.34537	6.07056	5.39963	5.93852	82.0454	2.92496	3.49991	3.21244	82.0454	3.03513	3.01315	3.53714	3.19514
82.3601	5.16861	6.06445	7.51637	6.24981	82.3601	6.47034	7.33528	8.01864	7.27475	82.3601	6.259	5.91965	5.42374	5.86746	82.3601	2.98508	3.56705	3.27607	82.3601	2.90176	2.95578	3.63113	3.16289
82.676	5.07919	6.08292	7.6194	6.2605	82.676	6.5271	7.2102	8.17237	7.30322	82.676	6.21353	5.98404	5.37369	5.85709	82.676	2.88345	3.51761	3.20053	82.676	2.93015	2.99576	3.73734	3.22108
82.9931	5.11459	6.33514	7.72734	6.39236	82.9931	6.44737	7.2942	7.93676	7.22611	82.9931	6.29517	5.89874	5.4335	5.8758	82.9931	2.90085	3.56277	3.23181	82.9931	2.8035	2.89566	3.75076	3.14997
83.3114	5.0737	6.20636	7.74883	6.34296	83.3114	6.51711	7.1833	8.07003	7.25681	83.3114	6.31348	6.02203	5.48569	5.9404	83.3114	2.90146	3.64426	3.27286	83.3114	2.79465	2.9689	3.79684	3.1868
83.6309	5.14572	6.17737	7.62653	6.31654	83.6309	6.47743	7.5639	8.25918	7.4335	83.6309	6.3147	5.94345	5.4213	5.89315	83.6309	3.01041	3.50662	3.25852	83.6309	3.01224	3.1105	3.65738	3.26004
83.9516	5.16251	6.34186	7.51028	6.33822	83.9516	6.60439	7.22103	7.93062	7.25201	83.9516	6.21872	5.9671	5.54184	5.90922	83.9516	2.86514	3.71841	3.29177	83.9516	2.88956	2.86118	3.70804	3.15293
84.2735	5.35538	6.38779	7.59192	6.44503	84.2735	6.69281	7.32887	7.87876	7.30015	84.2735	6.36765	5.97061	5.33066	5.88964	84.2735	3.06046	3.62625	3.34335	84.2735	2.74948	2.84317	3.76938	3.12068
84.5967	5.18723	6.39023	7.69835	6.42527	84.5967	6.42593	7.11777	7.85052	7.13141	84.5967	6.37238	5.88974	5.40787	5.89	84.5967	2.98904	3.60367	3.29636	84.5967	2.91306	2.92679	3.74496	3.19494
84.9211	5.23666	6.39603	7.5819	6.40486	84.9211	6.59256	7.32952	8.00748	7.30985	84.9211	6.34003	5.80582	5.40604	5.85063	84.9211	2.90573	3.60519	3.25546	84.9211	2.96768	2.96463	3.80844	3.24692
85.2467	5.23666	6.29776	7.77384	6.43609	85.2467	6.74332	7.23579	8.02608	7.33506	85.2467	6.2352	5.94162	5.46921	5.88201	85.2467	2.85294	3.60367	3.2283	85.2467	2.83127	2.89017	3.73489	3.15211
85.5736	5.30991	6.26511	7.76178	6.4456	85.5736	6.71692	7.36122	8.16329	7.41381	85.5736	6.33011	5.90179	5.47562	5.90251	85.5736	3.01834	3.65555	3.33695	85.5736	2.89963	2.939	3.6879	3.17551
85.9017	5.17441	6.2265	7.6195	6.34014	85.9017	6.7379	7.3571	7.95918	7.35139	85.9017	6.33347	5.90561	5.43747	5.89218	85.9017	3.00674	3.6348	3.32077	85.9017	2.7803	2.85965	3.63419	3.09138
86.2311	5.457	6.19446	7.918	6.52315	86.2311	6.70448	7.40414	8.28329	7.46397	86.2311	6.36826	5.85083	5.53879	5.91929	86.2311	2.92648	3.63876	3.28262	86.2311	2.83524	2.91214	3.7117	3.15303
86.5617	5.25223	6.23367	7.78286	6.42292	86.5617	6.7115	7.41695	7.91073	7.34639	86.5617	6.35941	5.88333	5.42068	5.88781	86.5617	2.84409	3.51974	3.18192	86.5617	2.92221	2.96677	3.70712	3.1987
86.8936	5.31723	6.28738	7.66497	6.42319	86.8936	6.82983	7.1693	8.00484	7.33466	86.8936	6.21338	5.95352	5.44357	5.87016	86.8936	2.93503	3.57925	3.25714	86.8936	2.91122	2.98599	3.56247	3.15323
87.2268	5.34225	6.26678	7.84986	6.4863	87.2268	6.66222	7.44583	8.04652	7.38486	87.2268	6.24039	5.84549	5.50064	5.86217	87.2268	2.85843	3.59818	3.2283	87.2268	3.03635	2.93961	3.72238	3.23278
87.5612	5.15396	6.46378	7.9101	6.50928	87.5612	6.74957	7.53021	8.02548	7.43509	87.5612	6.18713	5.93887	5.47043	5.86548	87.5612	2.892	3.62656	3.25928	87.5612	2.98477	2.8688	3.70499	3.18619
87.8969	5.21652	6.41174	8.20631	6.61152	87.8969	6.37535	7.33009	8.1855	7.29698	87.8969	6.14563	5.99792	5.41214	5.8519	87.8969	2.95975	3.51791	3.23883	87.8969	2.91214	3.06961	3.71933	3.23369
88.2338	5.00412	6.20728	7.90609	6.3725	88.2338	6.71448	7.65896	8.05166	7.47503	88.2338	6.33804	5.89874	5.43503	5.8906	88.2338	2.83585	3.64304	3.23944	88.2338	2.90482	2.96188	3.65799	3.1749
88.5721	4.93546	6.19202	7.69577	6.27442	88.5721	6.72089	7.43244	8.00206	7.38513	88.5721	6.39252	5.9494	5.33249	5.89147	88.5721	2.99911	3.60153	3.30032	88.5721	2.87277	2.93076	3.67416	3.15923
88.9116	5.53604	6.2027	7.67637	6.4717	88.9116	6.49307	7.33585	8.01301	7.28064	88.9116	6.26816	5.87036	5.44083	5.85978	88.9116	2.97043	3.57224	3.27133	88.9116	2.97531	2.77115	3.69461	3.14702
89.2525	5.26138	6.24969	7.84422	6.45176	89.2525	6.75499	7.30022	8.07862	7.37794	89.2525	6.35376	5.8876	5.41916	5.88684	89.2525	2.97318	3.55942	3.2663	89.2525	2.85294	2.94327	3.73154	3.17592
89.5946	5.21408	6.42059	7.79993	6.4782	89.5946	6.65169	7.31373	8.02675	7.33072	89.5946	6.39893	5.96252	5.43137	5.93094	89.5946	2.97623	3.5994	3.28782	89.5946	2.96188	2.96677	3.73734	3.222
89.938	5.1506	6.35529	7.77607	6.42732	89.938	6.73744	7.42226	7.97724	7.37898	89.938	6.26938	5.82962	5.45181	5.85027	89.938	2.84714	3.51852	3.18283	89.938	2.79922	2.97562	3.75748	3.17744
90.2828	5.20584	6.25275	7.72844	6.39568	90.2828	6.6066	7.27848	8.01521	7.3001	90.2828	6.37268	5.83099	5.46951	5.89106	90.2828	2.95547	3.58688	3.27117	90.2828	2.87643	2.93045	3.74588	3.18425
90.6288	5.4097	6.48727	7.84378	6.58025	90.6288	6.69426	7.26658	8.15628	7.37237	90.6288	6.23871	5.96878	5.47714	5.89488	90.6288	2.93503	3.58475	3.25989	90.6288	2.92953	2.97897	3.83377	3.24742
90.9762	5.31662	6.29868	7.94378	6.51969	90.9762	6.67671	7.52048	8.00831	7.40183	90.9762	6.27716	5.97809	5.35294	5.8694	90.9762	2.94937	3.56918	3.25927	90.9762	2.97623	2.96585	3.62015	3.18741
91.3249	5.38803	6.19827	7.8905	6.49227	91.3249	6.73233	7.38693	8.22235	7.4472	91.3249	6.23352	6.04034	5.3981	5.89065	91.3249	2.96402	3.54935	3.25669	91.3249	2.87491	2.90054	3.67996	3.1518
[truncated: 676 more rows]

## Sheet: Fig. 5e
ASCC3HR-ATP				ASCC3HR-UTP				ASCC3HR-CTP					ASCC3HR-GTP
[truncated: 2,001 more rows]

## Sheet: Fig. 5h
ASCC3HR					ASCC3HR+ ASCC3NTR					ASCC3HR+ ASCC342-161
[truncated: 2,001 more rows]

## Sheet: Fig. 6
ASCC3HR					ASCC3HR-D611A					ASCC3HR-D1453A					ASCC3HR-DD/AA					ASCC3HR-K505N								ASCC3HR-K1355N							ASCC3HR-KK/NN
[truncated: 2,001 more rows]

[truncated: 1 more sheets: Suppl. Fig. 2]
